# Supplementary material for: A global meta-analysis on the effects of organic and inorganic fertilization on grasslands and croplands
Source: Nat Commun. 2024 Apr 22;15:3411. doi: 10.1038/s41467-024-47829-w (PMC11035549; doi:10.1038/s41467-024-47829-w)
Supplement: Supplementary file 5 — Supplementary Data 1 [file 41467_2024_47829_MOESM5_ESM.xlsx]

## Sheet: Sheet1
Summary table of inorganic fertilization experiments in this meta-analysis. Other nutrients were not contained in inorganic fertilizers, but added separately. Note: The different values are the amount resulting from distinct doses of inorganic inputs.
Id	Title	Treatment	Inorganic nutrients	N(g/m2)	P(g/m2)	K(g/m2)	Other nutrients (g/m2)
1	Effect of Fertilizer Additions on Plant Communities and Soil Properties in a Temperate Grassland Steppe	NP	CO(NH2)2, Ca(H2PO4)2H2O	4.26, 8.52, 12.78	2.07, 4.14, 6.21
2	A long-term experimental test of the dynamic equilibrium model of species diversity	P	Ca(H2PO4)2		5,10,15
3	A matter of time: Recovery of plant species diversity in wild plant communities at declining nitrogen deposition	N, P, PK, NPK	NH4NO3, Ca(H2PO4)2H2O, KCl	16	5.2	33.2
4	A novel soil manganese mechanism drives plant species loss with increased nitrogen deposition in a temperate steppe	N	CO(NH2)2	2, 4, 8, 16, 32
5	A test of the niche dimension hypothesis in an arid annual grassland	N, P, NP, PK, NPK	CaNO3, Ca(H2PO4)2, K2SO4	10	8.7	21.6	B:0.1, Ca:6, Cu:1, Fe:17, Mn:2.5, Mo:0.05, S:12
6	Above and belowground net primary productivity of grassland influenced by supplemental water and nitrogen in Inner Mongolia	N	CO(NH2)2	10
7	Aboveground biomass response to increasing nitrogen deposition on grassland on the northern Loess Plateau of China	N, P, NP	NH4NO3, NaH2PO4	2.5, 5, 10	3
8	Addition of multiple limiting resources reduces grassland diversity	N, P, NP, PK, NPK		10	10	10
9	An African grassland responds similarly to long-term fertilization to the Park Grass experiment	N, P, NP,	NH4NO3, Ca(H2PO4)2H2O	7.1, 14.1, 21.2	33.6		K, Mg, Na
10	Assessing long-term nutrient and lime enrichment effects on a subtropical South African grassland	N	(NH4)2SO4	7.1, 14.1, 21.2
11	Belowground net primary productivity and biomass allocation in response to different restoration measures in a salt-alkali-degraded Songnen meadow	N	(NH4)2SO4	2.5
12	Below-ground-mediated and phase-dependent processes drive nitrogen-evoked community changes in grasslands	N	NH4NO3	8
13	Biodiversity explains maximum variation in productivity under experimental warming, nitrogen addition, and grazing in mountain grasslands	N	CO(NH2)2	5
14	Biomass production, N : P ratio and nutrient limitation in a Caucasian alpine tundra plant community	N, P, NP	CO(NH2)2, Ca(H2PO4)2H2O	9	2.5
15	Bottom–up and top–down effects on plant communities: nutrients limit productivity, but insects determine diversity and composition	N	CO(NH2)2	10
16	Can litter addition mediate plant productivity responses to increased precipitation and nitrogen deposition in a typical steppe?	N	CO(NH2)2	10
17	Carbon allocation patterns in forbs and grasses differ in responses to mowing and nitrogen fertilization in a temperate grassland	N	NH4NO3	8
18	Carbon storage and plant-soil linkages among soil aggregates as affected by nitrogen enrichment and mowing management in a meadow grassland	N	CO(NH2)2	10
19	Cattle grazing mitigates the negative impacts of nitrogen addition on soil nematode communities	N	NH4NO3	5
20	Changes and Interactions between Grassland Ecosystem Soil and Plant Properties under Long-T erm Mineral Fertilization	NPK	NPK fertilizer	5, 10 20	1.51, 3.08, 6.16,	4.15, 8.3, 16.6
21	Changes in chalk-grassland structure and species richness resulting from selective nutrient additions	N, P, NP	NH4NO3, P2O5	10	4.2		B:0.02, Ca:3, Cu:0.2, Fe:0.2, Mn:0.5, Mo:0.005, S:2.5, Zn:0.5
22	Changes in species composition, diversity and biomass of herbaceous plant traits due to N amendment in a dry tropical environment of India	N	CO(NH2)2	6, 12
23	Chronic nitrogen addition induces a cascade of plant community responses with both seasonal and progressive dynamics	N	NH4NO3, NH4Cl	0.5, 1, 3, 6, 24
24	Clipping defoliation eliminates the stimulating effects of nitrogen enrichment on the aboveground productivity of an alpine meadow	N	NH4NO3	40
25	Clonal growth in a species-rich grassland: results of a 20-year fertilization experiment	PK, NPK		3.5, 10	2.6	5
26	Co-limitation of plant primary productivity by nitrogen and phosphorus in a species-rich wooded meadow on calcareous soils	N, P, NP	NH4NO3, Na2HPO4	2, 5, 10, 20,	1, 2, 4, 6,
27	Combined effects of climate, resource availability, and plant traits on biomass produced in a Mediterranean rangeland	NP		6.5	4
28	Community-level trait responses and intra-specific trait variability play important roles in driving community productivity in an alpine meadow on the Tibetan Plateau	NP	(NH4)2 HPO4	3.15, 6.3, 12.6	3.5, 7, 14
29	Contingency in ecosystem but not plant community response to multiple global change factors	NPK	NH4NO3, Compound fertilizers	1, 3.5, 7, 13, 24	3.2	2.5	Ca:4, S:3.2
30	Cumulative and partially recoverable impacts of nitrogen addition on a temperate steppe	N	NH4NO3	3, 6, 12, 24, 48
31	Determinants of plant species richness in an alpine meadow	NPK	NPK fertilizer	2	0.3	1.4
32	Different effects of grazing and nitrogen addition on ecosystem multifunctionality are driven by changes in plant resource stoichiometry in a typical steppe	N	NH4NO3	5, 10, 20
33	Different sensitivity and threshold in response to nitrogen addition in four alpine grasslands along a precipitation transect on the Northern Tibetan Plateau	N	CO(NH2)2	10.3, 11.5, 13.6, 15.6
34	Differential effects of nutrient addition and woody plant encroachment on grassland soil, litter and plant dynamics across a precipitation gradient	N, P, NP	CO(NH2)2, Ca(H2PO4)2·H2O	10,	10
35	Differential Mechanisms Drive Species Loss Under Artificial Shade and Fertilization in the Alpine Meadow of the Tibetan Plateau	NP	(NH4)2HPO4	9.5	10.6
36	Differentiate Responses of Soil Microbial Community and Enzyme Activities to Nitrogen and Phosphorus Addition Rates in an Alpine Meadow	N, P	CO(NH2)2, Ca(H2PO4)H2O	10, 20, 30	10, 20 ,30
37	Direct and indirect effects of precipitation change and nutrients addition on desert steppe productivity in Inner Mongolia, northern China	NPK	CO(NH2)2,P2O5，K2O	10	10	10
38	Direct and indirect effects of long-term fertilization on the stability of the persistent seed bank	NP	(NH4)2HPO4	6.4, 12.7, 19.1, 25.4	7, 14.1, 21.1, 28.2
39	Direct and indirect effects of nitrogen enrichment and grazing on grassland productivity through intraspecific trait variability	NP	NH4NO3	1.75, 5.25, 10.5,17.5,28	10		B:0.031, Mn:0.16, S:0.0002, Zn:0.19
40	Direct and indirect effects of precipitation change and nutrients addition on desert steppe productivity in Inner Mongolia, northern China	NPK	CO(NH2)2, P2O5, K2O	10	10	10
41	Direct and indirect influences of 8 yr of nitrogen and phosphorus fertilization on Glomeromycota in an alpine meadow ecosystem	NP	(NH4)2HPO4	19.1, 12.7, 6.4, 25.4	21.1, 14.1, 7, 28.2
42	Divergent responses of nematodes in plant litter versus in top soil layer to nitrogen addition in a semi-arid grassland	N	CO(NH2)2	2.5, 5, 10,
43	Divergent responses of plant biomass and diversity to short-term nitrogen and phosphorus addition in three types of steppes in Inner Mongolia, China	N, P	5, 10, 15, 20, 25, 30	2.5, 5, 7.5, 9, 12.5, 15
44	Dry heath arctic tundra responses to long-term nutrient and light manipulation	N, P, NP	NH4NO3、P2O5	10	5
45	Ecosystem responses to water and nitrogen amendment in a California grassland	N	Ca (NO3)2	10
46	Effect of Nutrient Addition on the Productivity and Species Richness of Grassland Along With an Elevational Gradient in T ajikistan	N, P, NP	3, 9	3
47	Effects of additional N on herbaceous species of desertified steppe in arid regions of China: a four-year field study	P, NP	NH4NO3, P2O5	3.5, 7, 14	5
48	Effects of applications of fungicide, phosphorus and nitrogen on the structure and productivity of an annual serpentine plant community		NH4NO3, NaH2PO4.H2O	10	10
49	Effects of Different Management Practices on Plant Community and Soil Properties in a Restored Grassland	N	CO(NH2)2	10
50	Effects of experimental season of prescribed fire and nutrient addition on structure and function of previously grazed grassland	N, P, NP	CO(NH2)2, P2O5	2.5	1.43
51	Effects of grazing pattern and nitrogen availability on primary productivity	N	CO(NH2)2	10
52	Effects of Grazing Sheep and Mowing on Grassland Vegetation Community and Soil Microbial Activity under Different Levels of Nitrogen Deposition	N	CO(NH2)2	2.706, 5.412, 10.824,
53	Effects of increased soil nitrogen on the dominance of alien annual plants in the Mojave Desert	NPK	NH4NO3, NPK fertilizer	3.2	3.2	3.2
54	Effects of Nitrogen Addition on Plant Properties and Microbiomes Under High Phosphorus Addition Level in the Alpine Steppe	N	CO(NH2)2	7.5, 15
55	Effects of nitrogen addition on vegetation and soil and its linkages to plant diversity and productivity in a semi-arid steppe	N	NaNO3	2, 5, 10, 25, 50
56	Effects of nitrogen and phosphorus addition on microbial community composition and element cycling in a grassland soil	N, P, NP	(NH2)2CO, Ca(H2PO4)2	1, 5, 10	10
57	Effects of nitrogen enrichment, plant litter removal and cutting on a species‐rich Mediterranean calcareous grassland	N	CO(NH2)2, Ca(H2PO4)2H2O	3.5
58	Effects of nutrient addition and acidification on plant species diversity and seed germination in heathland	N, P, NP	NH4NO3, NaH2PO4	10	5
59	Effects of nutrient addition and acidification on plant species diversity and seed germination in heathland	N, P, NP	NH4NO3, NaH2 PO4	10	5
60	Effects of nutrient addition on community productivity and structure of serpentine vegetation	NPK	NH4NO3, NaH2PO4H2O, KCl	10	10	10	Ca:100
61	Effects of nutrient enrichment in Dutch chalk grassland	N, P, NPK	NH4NO3, NaH2PO4, KCl	10	3	10
62	Effects of Phalaris arundinacea and nitrate‐N addition on the establishment of wetland plant communities	N	NH4NO3	12, 48
63	Effects of resource addition on recovery of production and plant functional composition in degraded semiarid grasslands	N		2.5, 5
64	Enhanced community production rather than structure improvement under nitrogen and phosphorus addition in severely degraded alpine meadows	N, NP	CO(NH2)2, (NH4)2HPO5	5, 10	5
65	European semiarid Mediterranean ecosystems are sensitive to nitrogen deposition: Impacts on plant communities and root phosphatase activity	N	NH4NO3	1, 2, 5
66	Extended autumn drought, but not nitrogen deposition, affects the diversity and productivity of a Mediterranean grassland	N	NH4NO3	1.2
67	Fertilizer addition induces a cascade of plant community responses in a meadow	NPK	CON2H4, CaP2H4O8, K2SO4	9.1, 18.3, 27.4	17.5, 35, 52.5	2.8, 5.7
68	Functional composition rather than species richness determines root characteristics of experimental grasslands grown at different light and nutrient availability	NPK	Compound fertilizer	12	5.2	10
69	Functional groups' performances as influenced by nitrogen, phosphorus and nodule inhibition of legumes	N, P	NH4NO3, Ca(H2PO4)2H2O	2.5	2
70	Grassland invisibility and diversity: Responses to nutrients, seed input, and disturbance	NPK	NPK fertilizer	20	20	20
71	Grassland diversity under changing productivity and the underlying mechanisms - results of a 10-yr experiment	NPK		20	6	11
72	Grassland productivity and diversity changes in responses to N and P addition depend primarily on tall clonal and annual species in semiarid Loess Plateau	N, P, NP	(NO3)2·NH4NO3·10H2O, Ca(H2PO4)2·H2O	2.5, 5, 10	2, 4, 8
73	Grassland species response to soil disturbance and nutrient enrichment on the Northern Tablelands of New South Wales	NP	(NH4)2HPO4	8.5	8
74	Grazing and fertilization influence plant species richness via direct and indirect pathways in an alpine meadow of the eastern Tibetan Plateau	N	NH4NO3	1.7, 3.4,5,5.1, 10, 15
75	Grazing exclusion had greater effects than nitrogen addition on soil and plant community in a desert steppe, Northwest of China	N	NH4NO3	1, 3, 5
76	Heavy grazing disrupts positive effects of arbuscular mycorrhizae symbiosis on community productivity and stability under low and high phosphorus conditions	P	Ca(H2PO4)2·H2O		16
77	Height and clonality traits determine plant community responses to fertilization	NPK	Compound fertilizer	20	20	20
78	High N, dry: experimental nitrogen deposition exacerbates native shrub loss and nonnative plant invasion during extreme drought	N	CaN2O6, CH4N2O	0.5, 1.5, 3
79	Immediate responses of soil nematode community to addition of multiple nutrients in a degraded grassland	NPK	(NH2)2CO, Ca(H2PO4)2, K2SO4	10	10	10	Ca:0.2, Cu:1, Fe:15, Mn:2.5, Mo:0.05, Mg:1.5, Zn:1
80	Impacts of 120 years of fertilizer addition on a temperate grassland ecosystem	N, P, NP, PK, NPK	(NH4)2SO4, Ca(H2PO4)2H2O, KCl	3.5	6	6.7
81	Impacts of mowing and N addition on soil organic phosphorus mineralization rates in a semi‑natural grassland in Northeast China	N	NH4NO3	2.5, 5, 10, 20
82	Individual and combined effects of disturbance and N addition on understory vegetation in a subarctic mountain birch forest	N	CO(NH2)2	2, 4, 8
83	Influences of nitrogen, phosphorus and silicon addition on plant productivity and species richness in an alpine meadow	N, P		7, 14, 21	4.92, 9.84, 14.76
84	Inter- annual precipitation variability alters the effects of soil resource enrichment and mycorrhizal suppression on plant communities in desert steppe	N	NH4NO3	10
85	Interactions between annuals and woody perennials in a Western Australian nature reserve	NPK	Compound fertilizer	14.25	2.4	4.15
86	Interactive effects of elevated CO2, P availability and legume presence on calcareous grassland: results of a glasshouse experiment	P	Ca(H2PO4)2·CaHPO4		1
87	Is the relation between nutrient supply and biodiversity co‐determined by the type of nutrient limitation?	N, P, NP	NH4NO3, NaH2PO4	10	5
88	Large-scale manipulation of plant litter and fertilizer in a managed successional temperate grassland	NPK	Compound fertilizer	20	63.3	31.7
89	Light Competition and Biodiversity Loss Cause Saturation Response of Aboveground Net Primary Productivity to Nitrogen Enrichment	N	NH4NO3	2, 4, 8, 16, 32
90	Linking Above- and Belowground Responses to 16 Years of Fertilization, Mowing, and Removal of the Dominant Species in a Temperate grassland	NPK	Compound fertilizer	7.8	12.3	12.3
91	Linking changes of forage production and digestibility with grassland community assembly under nitrogen enrichment	N	NH4NO3	10
92	Linking leaf traits to the temporal stability of above- and belowground productivity under global change and land use scenarios in a semi-arid grassland of Inner Mongolia	N	Ca(NO3)2·NH4NO3	10
93	Livestock exclusion reduces the temporal stability of grassland productivity regardless of eutrophication	NPK	CO(NH2)2,Ca(H2PO4)2·H2O,K2SO4	10	10	10
94	Long-term fertilization effects on soil biotic communities are mediated by plant diversity in a Tibetan alpine meadow	NP	(NH4)2HPO4	6.36, 19.09, 25.45	7.05, 21.14, 28.18
95	Long-Term Increasing Productivity of High-Elevation Grassland Caused by Elevated Precipitation and Temperature	N	NH4NO3	1, 3, 9
96	Long-term nitrogen addition leads to loss of species richness due to litter accumulation and soil acidification in a temperate steppe	N	CO(NH2)2	2, 8, 16, 32
97	Mowing alters nitrogen effects on the community level plant stoichiometry through shifting plant functional groups in a semi-arid grassland	N	CO(NH2)2	12
98	Mowing weakens the positive effects of nitrogen deposition on fundamental ecosystem service of grassland	N	CO(NH2)2	10
99	Multi‐nutrient vs. nitrogen‐only effects on carbon sequestration in grassland soils	N, P, NP, PK, NPK	NH4NO3, Ca(H2PO4)2, KCl	10	3.5	22.5
100	Multiple mechanisms contributed to the reduced stability of Inner Mongolia grassland ecosystem following nitrogen enrichment	N	CO(NH2)2	1.01, 4.46, 9.17, 15.76, 25.14
101	Multiple nutrients and herbivores interact to govern diversity, productivity, composition, and infection in a successional grassland	N, P, NP	Ca (NO3)2, Ca(H2PO4)2	4, 10	10		B:0.01,Ca:0.6, Cu:0.1, Fe:1.7, Mn:0.25, Mo:0.005, S:1.2, Mg:0.3, Zn:0.1
102	N and P fertilization enhanced carbon decomposition function by shifting microbes towards an r-selected community in meadow grassland soils	N, P, NP	NH4NO3, Ca(H2PO4) H2O	10	6
103	Native and alien herbaceous plants in the Brazilian Cerrado are (co-)limited by different nutrients	N, P, NP, NPK	NH4NO3, Na2HPO4, KCl	20	5	5	B:0.02,Ca:5, Cu:0.016, Fe:0.04, Mn:0.032, Mo:0.002, Mg:1.4, Zn:0.012
104	Nitrogen addition interacted with salinity-alkalinity to modify plant diversity, microbial PLFAs and soil coupled elements: A 5-year experiment	NPK	CO(NH2)2	12	5.2	10
105	Nitrogen and phosphorus enrichment accelerates soil organic carbon loss in alpine grassland on the Qinghai-Tibetan Plateau	N, P, NP	CO(NH2)2, Ca(H2PO4)2H2O	10	5
106	Nitrogen but not phosphorus addition affects symbiotic N2 fixation by legumes in natural and semi‑natural grasslands located on four continents	N, P, NP	CO(NH2)2, Ca(H2PO4)2H2O	10	10
107	Nitrogen Deposition Drives Response and Recovery in the Context of Precipitation Change and Its Reversal in an Arid Ecosystem	N	NH4NO3	10
108	Nitrogen deposition magnifies the positive response of plant community production to precipitation: Ammonium to nitrate ratio matters	N	NH4NO3, NH4Cl	10
109	Nitrogen Deposition Shifts Grassland Communities Through Directly Increasing Dominance of Graminoids: A 3-Year Case Study From the Qinghai-Tibetan Plateau	N		0.8, 4, 7.2
110	Nitrogen deposition strengthens the relationship between plants and the soil fungal community in alpine steppe, North Tibet	N	NH4NO3	2, 5, 10
111	Nitrogen enrichment buffers phosphorus limitation by mobilizing mineral-bound soil phosphorus in grasslands	N	NH4NO3	5, 10, 15, 10, 50
112	Nitrogen or phosphorus limitation in rich fens? - Edaphic differences explain contrasting results in vegetation development after fertilization	NPK	NH4NO3, CaHPO4, K2SO4	60	7	25
113	Nitrogen, not phosphorus, enrichment controls biomass production in alpine wetlands on the Tibetan Plateau, China	N, P, NP	NH4NO3, NaH2PO4	10	5
114	Nitrogen-limitation and invasive sweetclover impacts vary between two Great Plains plant communities	N, P	NH4NO3, Ca(H2PO4)2H2O	4.5	2
115	Nutrient limitation after long-term nitrogen fertilizer application in cut grasslands	N	NH4NO3	5
116	Nutrient limitation and nutrient-driven shifts in plant species composition in a species-rich fen meadow	N, P, NP	NH4NO3, NaH2PO4	20	4
117	Phosphorus does not alleviate the negative effect of nitrogen enrichment on legume performance in an alpine grassland	N, P, NP	CO(NH2)2, Ca(H2PO4)2H2O	10	5
118	Phosphorus Enrichment Increased Community Stability by Increasing Asynchrony and Dominant Species Stability in Alpine Meadow of Qinghai-Tibet Plateau	N, P, NP	CO(NH2)2, CaP2H4O8	7.5, 15	7.5, 15, 30
119	Plant community and tissue chemistry responses to fertilizer and litter nutrient manipulations in a temperate grassland	N		20
120	Plant community responses to long-term fertilization: changes in functional group abundance drive changes in species richness	N	NH4NO3	12
121	Plant community temporal stability in response to nitrogen addition among different degraded grasslands	N	CO(NH2)2	10, 20, 30 ,40 ,50
122	Plant nitrogen uptake drives responses of productivity to nitrogen and water addition in a grassland	N	CO(NH2)2	17.5
123	Protection offered by leaf fungal endophytes to an invasive species against native herbivores depends on soil nutrients	N, P, NP	CO(NH2)2, Ca(H2PO4)2H2O	10	10
124	Realistic rates of nitrogen addition increase carbon flux rates but do not change soil carbon stocks in a temperate grassland	N	CO(NH2)2	1, 5, 10
125	Reduced compensatory effects explain the nitrogen‐mediated reduction in stability of an alpine meadow on the Tibetan Plateau	N	NH4NO3	0.375, 1.5, 7.5
126	Resources do not limit compensatory response of a tallgrass prairie plant community to the loss of a dominant species	N	CO(NH2)2	10
127	Response of aboveground biomass and diversity to nitrogen addition along a degradation gradient in the Inner Mongolian steppe, China	N	CO(NH2)2	10, 20, 30, 40, 50
128	Response of alpine grassland to elevated nitrogen deposition and water supply in China	N	NH4NO3	1, 3, 9
129	Responses of plant community composition and biomass production to warming and nitrogen deposition in a temperate meadow ecosystem	N	NH4NO3	10
130	Responses of plant diversity and primary productivity to nutrient addition in a Stipa baicalensis grassland, China	N, P, K, NP, PK, NPK	(NH2)2CO, Ca(H2PO4)2H2O, K2SO4	10	10	10	B:0.1, Ca:6, Cu:1, Fe:17, Mn:2.5, Mo:0.1,
131	Responses of plant diversity and soil microorganism diversity to water and nitrogen additions in the Qinghai-Tibetan Plateau	N	NH4NO3	5, 10
132	Responses of two contrasting saline‐alkaline grassland communities to nitrogen addition during early secondary succession	N	CO(NH2)2	2.3, 4.6, 6.9, 9.2
133	Role of soil biotic and abiotic properties in plant community composition in response to nitrogen addition	N	NH4NO3	3, 6, 9
134	Root–shoot competition interactions cause diversity loss after fertilization: a field experiment in an alpine meadow on the Tibetan Plateau	NP	(NH4)2HPO4	10.8	27.6
135	Seasonality regulates the effects of resource addition on plant diversity and ecosystem functioning in semi-arid grassland	N	Ca(NO3)2,NH4NO3	10
136	Semi-arid savanna herbaceous production and diversity responses to interactive effects of drought, nitrogen deposition, and fire	N	NH4NO3	5
137	Shifting community composition determines the biodiversity– productivity relationship under increasing precipitation and N deposition	N	NH4NO3	10
138	Shifts in species composition constrain restoration of overgrazed grassland using nitrogen fertilization in Inner Mongolian steppe, China	N	CO(NH2)2	2.5, 5
139	Short-term impacts of nitrogen fertilization on a montane grassland ecosystem in a South Asian biodiversity hotspot	N	NH4NO3	2, 8
140	Short-term nitrogen and phosphorus additions rather than mycorrhizal suppression determine plant community composition and productivity in desert steppe	N, NP, NP		10	10
141	Soil nitrate mediates the responses of plant community production to the frequency of N addition in a temperate grassland: a decadal field experiment	N	NH4NO3	1, 2, 12
142	Soil physico-chemical properties, herbaceous species diversity and biomass in a nitrogen fertilization experiment	N	NH4NO3	20, 40
143	Soil resources regulate productivity and diversity in newly established tallgrass prairie	N	NH4NO3	5
144	Species richness in a successional grassland: effects of nitrogen enrichment and plant litter	N	NH4NO3	48
145	Species richness loss after nutrient addition as affected by N:C ratios and phytohormone GA3 contents in an alpine meadow community	N, P, NP	NH4NO3, NaH2PO4	5, 10, 15	5, 10, 15
146	Species-rich grassland can persist under nitrogen-rich but phosphorus-limited conditions	PK, NPK	Compound fertilizer	6	2.18	8.3
147	Summer precipitation limits plant species richness but not overall productivity in a temperate mesic old‐field meadow	NPK	N, P2O5, K2O	10	9	9
148	Suppression of arbuscular mycorrhizal fungi decreases the temporal stability of community productivity under elevated temperature and nitrogen addition in a temperate meadow	N	NH4NO3	10
149	Synergistic effects of nitrogen and CO2 enrichment on alpine grassland biomass and community structure	N	NH4NO3	5
150	The allometry of plant height explains species loss under nitrogen addition	N	NH4NO3	5, 10, 15
151	The effects of fertilization on the trait–abundance relationships in a Tibetan alpine meadow community	N, P, NPK	NH4NO3, Ca (H2PO4)2H2O, K2SO4	10	10	10
152	The impact of fertilization intensity on soil nematode communities in a Tibetan Plateau grassland ecosystem	NP	(NH4)2HPO4	6.4, 12.7, 19.1, 25.4	7, 14.1 21.1, 28.2
153	The impact of nitrogen enrichment on grassland ecosystem stability depends on nitrogen addition level	N	CO(NH2)2	1.15, 2.3, 4.6, 9.2, 13.8
154	The Rengen Grassland Experiment: effect of soil chemical properties on biomass production, plant species composition and species richness	NPK	Compound fertilizer	10	3.5	13.3	Ca:93.6
155	The variable effects of soil nitrogen availability and insect herbivory on aboveground and belowground plant biomass in an old-field ecosystem	N	CO(NH2)2	20
156	Time‐dependent effects of fertilization on plant biomass in floating fens	N, P, NP	NH4NO3, NaH2PO4	20	5
157	Tipping point of plant functional traits of Leymus chinensis to nitrogen addition in a temperate grassland	N	NH4NO3, (NH4)2SO4, NH4HCO3, CO(NH2)2, CO(NH2)2	2, 5, 10, 20, 50
158	Using Trait-Based Methods to Study the Response of Grassland to Fertilization in the Grassland in Semiarid Areas in the Loess Plateau of China	N, P, NP	N, P2O5	2.5, 5, 10	2, 4, 8
159	Vegetation dynamics following resource manipulations in herb-rich woodland	NPK	Compound fertilizer	2.4	1.5	0.6
160	Water-dominated negative effects of nitrogen enrichment on soil respiration in a temperate steppe	N	CO(NH2)2	1, 2, 4, 8, 16, 32, 64
161	Winter nitrogen enrichment does not alter the sensitivity of plant communities to precipitation in a semiarid grassland	N	NH4NO3	10
162	Constraints of nutrient availability on primary production in two alpine tundra communities	N, P, NP	CO(NH2)2, P2O5	25	25
163	The scheme of nutrient addition affects vegetation composition and plant species richness in different ways: Results from a long-term grasslands experiment	NPK		9, 18	3.924	12.45
164	Seasonality regulates the effects of resource addition on plant diversity and ecosystem functioning in semi-arid grassland	N		10
165	Plant density determines species richness along an experimental fertility gradient	NPK	NPK fertilizer	8	16	32
166	Light Competition and Biodiversity Loss Cause Saturation Response of Aboveground Net Primary Productivity to Nitrogen Enrichment	N	NH4NO3	2, 4, 8, 16, 32
167	Plant species richness, productivity, and nitrogen and phosphorus limitations across a snowpack gradient in alpine tundra, Colorado, USA	N, P, NP	NH4NO3, (NH4)2SO4, P2O5	20	2
168	Resource enrichment combined with biomass removal maintains plant diversity and community stability in a long-term grazed grassland	N	Ca (NO3)2, NH4NO3	10
169	Effects of 5-Year Nitrogen Addition on Species Composition and Diversity of an Alpine Steppe Plant Community on Qinghai-Tibetan Plateau	N	NH4NO3	0.8, 2.4, 4, 5.6,7.2
170	Fertilization with nitrogen and phosphorus increases abundance of non-native species in Hawaiian montane forests	N, P, NP	NH4NO3, CO(NH2)2, Ca(H2PO4)2·CaHPO4	10	10
171	Impacts of mowing and N addition on soil organic phosphorus mineralization rates in a semi‑natural grassland in Northeast China	N	NH4NO3	2.5, 5, 10
172	Impacts of mowing and N addition on soil organic phosphorus mineralization rates in a semi‑natural grassland in Northeast China	N	NH4NO3	5, 10, 20, 40
173	Quadratic variation in old‐field species richness along gradients of disturbance and nitrogen	N	NH4NO3	2, 9.5, 17
174	Plant diversity and insect herbivores: effects of environmental change in contrasting model systems	N	NH4NO3	7.5
175	Additive negative effects of decadal warming and nitrogen addition on grassland community stability	N	NH4NO3	10
176	Shifts in soil seed bank and plant community under nitrogen addition and mowing in an Inner Mongolian steppe	N	NH4NO3	10
177	Determinants of species richness in the Park Grass Experiment	P, NP, PK, NPK	NPK fertilizer	9.6	9.6	9.6
178	Nitrogen and phosphorus additions interactively affected composition and carbon budget of soil nematode community in a temperate steppe	N, P, NP	CO(NH2)2, Ca(H2PO4)2	10	10
179	Effects of atmospheric nitrogen deposition on the herbaceous layer of a central Appalachian hardwood forest	N	(NH4)2SO4	3.5
180	Effect of Nitrogen Application on the Sensitivity of Desert Shrub Community Productivity to Precipitation in Central Asia	N	NH4NO3	10
181	Recovery of subalpine dwarf shrub heath after neighbour removal and fertilization	NPK	N, P2O5, K2O	2.5	1.5	1.5
182	Effects of cutting and nitrogen deposition on biodiversity in Cantabrian heathlands	N		5.6
183	Grazing Offsets Nitrogen Enrichment Effects on Species Richness by Promoting the Random Colonization of Local Species in an Alpine Grassland	N	NH4NO3	7.5
184	The Rengen Grassland Experiment: plant species composition after 64 years of fertilizer application	N, NP, NPK	NPK fertilizer	10	8	16	Ca:130.9
185	Greater nitrogen and/or phosphorus availability increase plant species' cover and diversity at a High Arctic polar semidesert	N, P, NP	NH4NO3、NaH2PO4	0.5, 5	1
186	Nitrogen deposition magnifies destabilizing effects of plant functional group loss	N	CO(NH2)2	10
187	Alleviation of light limitation increases plant diversity and ecosystem carbon sequestration under nitrogen enrichment in an alpine meadow	N	NH4NO3	4, 8, 16
188	No effect of varying soil resource heterogeneity on plant species richness in a low fertility grassland	NPK	Compound fertilizer	26.7	26.7	26.7
189	Loss of plant species after chronic low-level nitrogen deposition to prairie grasslands	N	NH4NO3	1, 3.4, 9.5
190	Mowing did not mitigate the negative effects of nitrogen deposition on soil nematode community in a temperate steppe	N	NH4NO3	10
191	The relative importance of the species pool, productivity and disturbance in regulating grassland plant species richness: a field experiment	N	CO(NH2)2	16
192	Species diversity and temporal stabilization of root productivity of tropical grassland to nitrogen application	N	CO(NH2)2	3. 6, 9 12, 15
193	Suppression of Arbuscular Mycorrhizal Fungi Aggravates the Negative Interactive Effects of Warming and Nitrogen Addition on Soil Bacterial and Fungal Diversity and Community Composition	N		10
194	Large-scale manipulation of plant litter and fertilizer in a managed successional temperate grassland	NPK	NPK fertilizer	20	63.3	31.7
195	Experimental dry‐season N deposition alters species composition in southern Californian mediterranean‐type shrublands	N	NH4NO3	5.7
196	Effects of experimental nitrogen additions on plant diversity in an old‐growth tropical forest	N	NH4NO3	5, 10, 15
197	Effects of nitrogen addition on vegetation and ecosystem carbon in a semi-arid grassland	N	NH4NO3	20
198	Effects of plant diversity on semiarid grassland stability depends on functional group composition and dynamics under N and P addition	P, NP	Ca(H2PO4)2H2O	2.5, 5, 10	2, 4, 8
199	Linking N-driven biodiversity changes with soil N availability in a Mediterranean ecosystem	N	NH4NO3	4, 8
200	Effects of experimental nitrogen additions on plant diversity in tropical forests of contrasting disturbance regimes in southern China	N	NH4NO3	5, 10
201	Recovery of plant species richness during long‐term fertilization of a species‐rich grassland	N, P, PK, NPK	NH4NO3,Ca(H2PO4)2·H2O ,K2SO4	16	5, 7.5	20, 37.5
202	Plant community responses to nitrogen addition and increased precipitation: the importance of water availability and species traits	N	NH4NO3	10
203	Intra-and interspecific variability of specific leaf area mitigate the reduction of community stability in response to warming and nitrogen addition	N	NH4NO3	5, 10, 15
204	Nitrogen deposition mediates the effects and importance of chance in changing biodiversity	NP	NH4NO3, P2O5	1.75, 5.25, 10.5, 17.5,28	10
205	Above- and belowground responses to nitrogen addition in a Chihuahuan Desert grassland	N		5
206	Soil moisture determines the effects of climate warming on spring phenology in grasslands	N		20
207	Testing mechanisms of N-enrichment-induced species loss in a semiarid Inner Mongolia grassland: critical thresholds and implications for long-term ecosystem responses	P, NP		1.75, 5.25, 10.5, 17.5, 28	10
208	Influences of land use history and short-term nitrogen addition on community structure in temperate grasslands	N	CO(NH2)2	5, 10, 15
209	Effects of water and nitrogen addition on species turnover in temperate grasslands in northern China	N		10
210	Microbial mediators of plant community response to long- term N and P fertilization: Evidence of a role of plant responsiveness to mycorrhizal fungi	N, P, NP		4, 8, 16	8
211	Diversity-dependent stability under mowing and nutrient addition: evidence from a 7-year grassland experiment	N, P, NP	NH4NO3, P2O5	10	5
212	Combined effects of snow depth and nitrogen addition on ephemeral growth at the southern edge of the Gurbantunggut Desert, China	N	NH4NO3	10
213	Low biodiversity state persists two decades after cessation of nutrient enrichment	NPK	NH4NO3, Ca(H2PO4)2, KCl	1, 2, 3.4, 5.4, 9.5, 17, 27	20	20	Ca:40, Cu:0.000018, Mn:0.000322, Mo:0.0000151, Mg:30, Zn:0.0000377., Co:0.0000153
214	Interactions between repeated fire, nutrients, and insect herbivores affect the recovery of diversity in the southern Amazon	N, P, NP	CO(NH2)2, Ca(H2PO4)2	10	5
215	Variations in N mineralization and herbaceous species diversity due to sites, seasons, and N treatments in a seasonally dry tropical environment of India	N	NH4NO3	6, 12
216	Decoupled long-term effects of nutrient enrichment on aboveground and belowground properties in subalpine tundra	N, NP, NK, NPK	NH4NO3, NH4H2PO4, KNO3	5	1, 11	2.8, 14
217	The effects of nutrient addition on plant species diversity in desert grassland, Xinjiang, northwest China	N, P, NP, PK, NK, NPK	Ca (NO3)2, Na3O4P	21.4	40.7	22.3	B:0.6, Ca:14.95, Cu:3.93, Fe:84.54, Mn:6.88, Mo:0.25, Mg:10.41, Zn:3.93
218	Multiple nutrients and herbivores interact to govern diversity, productivity, composition, and infection in a successional grassland	N, P, NP,	Ca (NO3)2, P2O5	4, 10	10		B:0.01, Ca:0.6, Cu:0.1, Fe:1.7, Mn:0.25, Mo:0.005, S:1.2, Mg:0.3, Zn:0.1
219	Nitrogen or phosphorus limitation in rich fens? - Edaphic differences explain contrasting results in vegetation development after fertilization	NPK	NH4NO3, CaHP04, K2SO4	60	7	25
220	Height and clonality traits determine plant community responses to fertilization	NPK	NH4NO3, P, K	20	20	20
221	Fertilization decreases species diversity but increases functional diversity: a three-year experiment in a Tibetan alpine meadow	NP	(NH4)2HPO4	5.4, 10.8	13.8, 27.6
222	Agrochemicals in field margins–An experimental field study to assess the impacts of pesticides and fertilizers on a natural plant community	NPK	NPK fertilizer	5	5	5
223	Plant and microbial responses to nitrogen and phosphorus addition across an elevational gradient in subarctic tundra	N, P, NP	NH4NO3, (Ca(H2PO4)2H2O)	10	5
224	Vascular plant abundance and diversity in an alpine heath under observed and simulated global change	NP	NH4NO3, P2O5	5	5
225	Plant community response to nitrogen and phosphorus enrichment varies across an alpine tundra moisture gradient	N, P, NP	NH4NO3, (NH4)2SO4, P2O5	10	4
226	Plant community responses to simultaneous changes in temperature, nitrogen availability, and invasion	N	NaNO3	4
227	Testing the scaling effects and mechanisms of N‐induced biodiversity loss: evidence from a decade‐long grassland experiment	N	NH4NO3	1.75, 5.25, 10.5, 17.5, 28	10		B:0.031, Mn:0.16, S:0.0002, Zn:0.19
228	Plant Functional Diversity Can Be Independent of Species Diversity: Observations Based on the Impact of 5-Yrs of Nitrogen and Phosphorus Additions in an Alpine Meadow	NP	(NH4)2HPO4	3.15, 6.3, 12.6	3.5, 7, 14
229	Early recruitment responses to interactions between frequent fires, nutrients, and herbivory in the southern Amazon	N, P, NP	CO(NH2)2, Ca(H2PO4)2H2O	10	5
230	Plant responses to nitrogen fertilization differ between post-mined and original peatlands	N	CO(NH2)2, NH4NO3	4.5, 9, 18, 36
231	Nitrogen enrichment and grazing accelerate vegetation restoration in degraded grassland patches	N	CO(NH2)2	5
232	Community disassembly and invasion of remnant native grasslands under fluctuating resource supply	N	NH4NO3	45
233	Changes in species composition, diversity and biomass of herbaceous plant traits due to N amendment in a dry tropical environment of India	N	CO(NH2)2	6
234	Influences of nitrogen, phosphorus and silicon addition on plant productivity and species richness in an alpine meadow	N, P	NH4NO3, Ca(H2PO4)2H2O	7,14, 21	4.92, 9.84, 14.76
235	Antithetical effects of nitrogen and water availability on community similarity of semiarid grasslands: evidence from a nine-year manipulation experiment	N	CO(NH2)2	10
236	Species richness loss after nutrient addition as affected by N:C ratios and phytohormone GA3contents in an alpine meadow community	N, P, NP	NH4NO3, NaH2PO4	5, 10, 15	5, 10, 15
237	A novel soil manganese mechanism drives plant species loss with increased nitrogen deposition in a temperate steppe	N	CO(NH2)2	2, 4, 8, 16, 32
238	Nitrogen critical loads for an alpine meadow ecosystem on the Tibetan Plateau	N	NH4NO3	1, 2, 4, 8
239	Light asymmetry explains the effect of nutrient enrichment on grassland diversity	N	CO(NH2)2	10
240	Integrating species composition and leaf nitrogen content to indicate effects of nitrogen deposition	N	NH4NO3	2, 5, 10
241	Negative effects of fertilization on grassland species richness are stronger when tall clonal species are present	NPK	NPK fertilizer	10	10	10
242	Grazing and fertilization influence plant species richness via direct and indirect pathways in an alpine meadow of the eastern Tibetan Plateau	N	NH4NO3	1.7, 3.4, 5.1, 5, 10, 15
243	Complex plant community responses to modifications of disturbance and nutrient availability in productive permanent grasslands	PK, NPK		26.4	2.6，3.3	14.3, 18.9
244	Chronic N enrichment and drought alter plant cover and community composition in a Mediterranean-type semi-arid shrubland	N	NH4NO3	5			Ca:0.0225
245	Non-random species loss in a forest herbaceous layer following nitrogen addition	N	NH4NO3	3.5			Ca:0.0225
246	Plant diversity is coupled with beta not alpha diversity of soil fungal communities following N enrichment in a semi-arid grassland	N	CO(NH2)2	1, 4.5, 9.2, 15.8, 25.1
247	Non-interacting impacts of fertilization and habitat area on plant diversity via contrasting assembly mechanisms	N	CO(NH2)2	10
248	Effect of Fertilizer Additions on Plant Communities and Soil Properties in a Temperate Grassland Steppe	NP	CO(NH2)2, (NH4)2HPO4	4.26, 8.52, 12.78	2.07, 4.14, 6.21
249	Fire rather than nitrogen addition affects understory plant communities in the short term in a coniferous-broadleaf mixed forest	N	CO(NH2)2	5
250	Simulated N and S deposition affected soil chemistry and understory plant communities in a boreal forest in western Canada	N	NH4NO3	3
251	Eleven years of simulated deposition of nitrogen but not sulfur changed species composition and diversity in the herb stratum in a boreal forest in western Canada	N	NH4NO3	3
252	Effects of experimental nitrogen additions on plant diversity in an old‐growth tropical forest	N	NH4NO3	5, 10, 15
253	Reversal of nitrogen-induced species n diversity declines mediated by change in dominant grass and litter	N	NH4NO3	10
254	Nitrogen fertilization, not water addition, alters plant phylogenetic community structure in a semi‐arid steppe	N	NH4NO3	10
255	Long term effect of nitrogen addition on understory community in a Chinese boreal forest	N	NH4NO3	2, 5, 10
256	Mowing mitigates the negative impacts of N addition on plant species diversity	N	CO(NH2)2, slow-release CO(NH2)2, NH4HCO3,	2, 5, 10, 20, 50
257	Increased rainfall and nitrogen alter colonization and extinction during post grazing steppe succession	N	(NH4)2SO4	5, 10
258	Community composition, structure and productivity in response to nitrogen and phosphorus additions in a temperate meadow	N, P, NP	NH4NO3, Ca(H2PO4)2	10	10
259	Grazing Offsets Nitrogen Enrichment Effects on Species Richness by Promoting the Random Colonization of Local Species in an Alpine Grassland	N	NH4NO3	7.5
260	Resource enrichment combined with biomass removal maintains plant diversity and community stability in a long-term grazed grassland	N	Ca (NO3)2, NH4NO3	10
261	Effects of nitrogen and phosphorus additions on decomposition and accumulation of soil organic carbon in alpine meadows on the Tibetan Plateau	N, P, NP	CO(NH2)2, NaH2PO4	10	10
262	Sensitivity of soil carbon dynamics to nitrogen and phosphorus enrichment in an alpine meadow	N, P, NP	CO(NH2)2, Ca (H2PO4)2·CaHPO4	10	5
263	Nitrogen and phosphorus enrichment accelerates soil organic carbon loss in alpine grassland on the Qinghai-Tibetan Plateau	N, P, NP	CO(NH2)2, Ca (H2PO4)2·CaHPO4	10	5
264	Effects of Nitrogen Addition on Plant Properties and Microbiomes Under High Phosphorus Addition Level in the Alpine Steppe	N	CO(NH2)2	7.5, 10
265	Organic phosphorus cycling may control grassland responses to nitrogen deposition: a long-term field manipulation and modelling study	N, P	NH4NO3	3.5, 14	5
266	Spatial effects of nitrogen deposition on soil organic carbon stocks in patchy degraded saline-alkaline grassland	N	NH4NO3	10
267	Particulate organic carbon is more vulnerable to nitrogen addition than mineral associated organic carbon in soil of an alpine meadow	N	NH4NO3	5, 10, 15
268	Effects of Nitrogen Addition on Microbial Carbon Use Efficiency of Soil Aggregates in Abandoned Grassland on the Loess Plateau of China	N	CO(NH2)2	1, 2, 4, 8
269	Effects of Nitrogen and Phosphorus Fertilization on Soil Carbon Fractions in Alpine Meadows on the Qinghai-Tibetan Plateau	N, P, NP	CO(NH2)2, NaH2PO4	5,10,15	5,10,15
270	Effects of Grazing Sheep and Mowing on Grassland Vegetation Community and Soil Microbial Activity under Different Levels of Nitrogen Deposition	N	CO(NH2)2	2.706, 5.412, 10.824
271	Multilevel Nitrogen Additions Alter Chemical Composition and Turnover of the Labile Fraction Soil Organic Matter via Effects on Vegetation and Microorganisms	N	NH4NO3	1, 2, 4, 8, 16
272	Plant and soil responses of an alpine steppe on the Tibetan Plateau to multi-level nitrogen addition	N	NH4NO3	1, 2, 4, 8, 16
273	Effects of Long-Term Nitrogen Addition on Microbial Enzyme Activity in Eight Forested and Grassland Sites: Implications for Litter and Soil Organic Matter Decomposition	N	NH4NO3	10
274	Turnover of labile and recalcitrant soil carbon differ in response to nitrate and ammonium deposition in an ombrotrophic peatland	N	NH4NO3, NH4Cl	0.8, 2.4, 5.6
275	Direct and indirect effects of nitrogen deposition on litter decomposition	N	NH4NO3	4.4
276	Coupled response of soil carbon and nitrogen pools and enzyme activities to nitrogen and water addition in a semi-arid grassland of Inner Mongolia	N	CO(NH2)2	5, 10, 15
277	Effects of nitrogen and phosphorus addition on microbial community composition and element cycling in a grassland soil	N, P, NP	CO(NH2)2, (Ca(H2PO4)2	1, 5, 10	10
278	Differentiate Responses of Soil Microbial Community and Enzyme Activities to Nitrogen and Phosphorus Addition Rates in an Alpine Meadow	N, P	CO(NH2)2, (Ca(H2PO4)·H2O	10, 20, 30	10, 20, 30
279	Warming and Nitrogen Addition Change the Soil and Soil Microbial Biomass C:N:P Stoichiometry of a Meadow Steppe	N	NH4NO3	10
280	High Ammonium Addition Changes the Diversity and Structure of Bacterial Communities in Temperate Wetland Soils of Northeastern China	N	NH4NO3	4
281	Responses of soil enzyme activity and microbial community compositions to nitrogen addition in bulk and microaggregate soil in the temperate steppe of Inner Mongolia	N	CO(NH2)2	5.6, 11.2, 22.4, 39.2, 56
282	The Mixed Addition of Biochar and Nitrogen Improves Soil Properties and Microbial Structure of Moderate-Severe Degraded Alpine Grassland in Qinghai-Tibet Plateau	N	CO(NH2)2	22
283	Effects of long-term nitrogen & phosphorus fertilization on soil microbial, bacterial and fungi respiration and their temperature sensitivity on the Qinghai-Tibet Plateau	N, P, NP	CO(NH2)2, Ca(H2PO4)2·CaHPO4	10	5
284	How do soil micro-organisms respond to N, P and NP additions? Application of the ecological framework of (co-)limitation by multiple resources	N, P, NP	NH4NO3, (Ca(H2PO4)4	5, 10, 15	2, 4, 8
285	Effects of organic and inorganic fertilizers on soil properties related to there generation of ecosystem services in peat grasslands	N	NH4NO3	12
286	Microbial regulation of soil carbon properties under nitrogen addition and plant inputs removal	N	NH4NO3	5, 10, 15
287	Frequency an dintensity of nitrogen addition alter soil inorganic sulfur fractions, but the effects vary with mowing management in a temperate steppe	N	NH4NO3	1, 2, 3, 5, 10, 15, 20, 50
288	Nitrogen and Phosphorus Additions Alter the Abundance of Phosphorus-Solubilizing Bacteria and Phosphatase Activity in Grassland Soils	N, P, NP	CO(NH2)2, (Ca(H2PO4)2	10	10
289	Interactive global change factors mitigate soil aggregation and carbon change in a semi-arid grassland	N	CO(NH2)2	12
290	Plant and soil responses to nitrogen and phosphorus fertilization of bromegrass-dominated hay lands in Saskatchewan, Canada	N, P, NP	NH4NO3, P	5.6, 11.2, 22.4	2.8
291	Interactive effects of water and nitrogen addition on soil microbial communities in a semiarid steppe	N	CO(NH2)2	10
292	Trends in soil carbon and nutrients of hill-country pastures receiving different phosphorus fertilizer loadings for 20 years	P	Ca(H2PO4)2·CaHPO4		1, 2, 3, 5, 10
293	A 31P-NMR spectroscopic study of phosphorus forms in two phosphorus-fertilized grassland soils in eastern Canada.	P	Ca(H2PO4)2·CaHPO4		2, 4,
294	Soil fertility changes in the long-term experimental plots at Kybybolite, South Australia. I. Changes in pH total nitrogen, organic carbon, and bulk density	P	Ca(H2PO4)2·CaHPO4		11.75, 19.6
295	Stoichiometric controls of soil carbon and nitrogen cycling after long-term nitrogen and phosphorus addition in a mesic grassland in South Africa	N, P	NH4NO3, Ca(H2PO4)2·CaHPO4	7, 14, 21	9
296	Nitrogen and phosphorus resorption of Artemisia scoparia, Chenopodium acuminatum, Cannabis sativa, and Phragmites communis under nitrogen and phosphorus additions in a semiarid grassland, China	N, P	NH4NO3, NaH2PO4	20	4.4
297	Impact of long-term N, P, K, and NPK fertilization on the composition and potential functions of the bacterial community in grassland soil	N, P	NH4NO3, Ca(H2PO4)2CaHPO4	16	2.2
298	In an Ecuadorian pasture soil the growth of Setaria sphacelata, but not of soil microorganisms, is co-limited by N and P	N, P	rock phosphate	5	1
299	Nitrogen fertilization effects on grassland soil acidification: consequences on diffusive phosphorus ions	N, P	NH4NO3, Ca(H2PO4)2·CaHPO4	19	5
300	Impact of land use and nutrient addition on phosphatase activities and their relationships with organic phosphorus turnover in semi-arid grassland soils	N, P	NH4NO3, Ca(H2PO4)2CaHPO4	10	10
301	Impact of land use and nutrient addition on phosphatase activities and their relationships with organic phosphorus turnover in semi-arid grassland soils	N, P	NH4NO3, Ca(H2PO4)2·CaHPO4	10	10
302	above- and belowground linkages of a nitrogen and phosphorus co-limited tropical mountain pasture system – responses to nutrient enrichment	N, P	CO(NH2)2, P	5	1
303	Tropical forest and savanna ecosystems show differential impact of N and P additions on soil organic matter and aggregate structure	N, P	NH4NO3, Ca(H2PO4)2·CaHPO4	15	5
304	Exogenous P compounds differentially interacted with N availability to regulate enzymatic activities in a meadow steppe.	N, P	NH4NO3, KH2PO4	10	2, 4, 6, 8, 10
305	Compositional and functional responses of soil microbial communities to long-term nitrogen and phosphorus addition in a calcareous grassland	N, P	NH4NO3, Ca(H2PO4)2·CaHPO4	10	10
306	Interactive effects of water and nitrogen addition on soil microbial communities in a semiarid steppe	N	NH4NO3	10
307	Long-term fire management history affects N-fertilization sensitivity, but not seasonality, of grassland soil microbial communities	N	NH4NO3	10
308	Response of soil respiration to nitrogen addition along a degradation gradient in a temperate steppe of northern China	N	CO(NH2)2	10, 20, 30, 40, 50
309	Effects of warming and nitrogen fertilization on GHG flux in an alpine swamp meadow of a permafrost region	N	NH4NO3	4
310	Plant diversity is coupled with beta not alpha diversity of soil fungal communities following N enrichment in a semi-arid grassland	N	CO(NH2)2	1, 4.5,9.2, 15.8, 25.1
311	Effects of nitrogen fertilization on soil microbial biomass and community functional diversity in temperate grassland in inner Mongolia, China	N	NH4NO3	5, 10, 20
312	Soil microbial properties under N and P additions in a semi-arid, sandy grassland	N, P, NP	Mixed N, NaH2PO4	20	4.4
313	Nitrogen and phosphorus resorption of Artemisia scoparia, Chenopodium acuminatum, Cannabis sativa, and Phragmites communis under nitrogen and phosphorus additions in a semiarid grassland, China	N, P, NP	Mixed N, NaH2PO4	20	4.4
314	Nitrogen Addition and Warming Independently Influence the Belowground Micro-Food Web in a Temperate Steppe	N	NH4NO3	10
315	Inner Mongolian steppe arbuscular mycorrhizal fungal communities respond more strongly to water availability than to nitrogen fertilization	N	CO(NH2)2	5
316	Responses of Soil Bacterial Communities to Nitrogen Deposition and Precipitation Increment Are Closely Linked with aboveground community variation	N	CO(NH2)2	5, 10, 15
317	Fertilization with nitrogen and/or phosphorus lowers soil organic carbon sequestration in alpine meadows	N, P, NP	Ca(H2PO4)2, NH4NO3	15	15
318	Effects of nitrogen addition on the population characteristics of Bothriochloa is chaemum and soil properties (in Chinese)	N	CO(NH2)2	2.5, 5, 10
319	Nitrogen additions promote decomposition of soil organic carbon in a Tibetan alpine meadow	N, P	NH4NO3, P	15	15
320	Responses of growing-season soil respiration to water and nitrogen addition as affected by grazing intensity	N	NH4NO3	10.5
321	Soil microbial community composition closely associates with specific enzyme activities and soil carbon chemistry in a long-term nitrogen fertilized grassland	N	CO(NH2)2	2, 4, 8, 16, 32
322	Decoupling of soil microbes and plants with increasing anthropogenic nitrogen inputs in a temperate steppe	N	CO(NH2)2	1, 2, 4, 8, 16, 32
323	Effects of N addition on different organic carbon fractions of soil growing Bothriochloa is chaemum (in Chinese)	N	CO(NH2)2	5, 10, 15
324	Microbial carbon use efficiency and priming effect regulate soil carbon storage under nitrogen deposition by slowing soil organic matter decomposition	N	CO(NH2)2	1, 2, 4, 8, 16, 32
325	Opposing effects of nitrogen and water addition on soil bacterial and fungal communities in the Inner Mongolia steppe: A field experiment	N	CO(NH2)2	2.5, 5
326	Variable effects of nitrogen additions on the stability and turnover of soil carbon	N	CO(NH2)2	10
327	Why does mineral fertilization increase soil carbon stocks in temperate grasslands?	N	CO(NH2)2	10, 16
328	Mechanisms driving the soil organic matter decomposition response to nitrogen enrichment in grassland soils	N, P	CO(NH2)2, Ca(H2PO4)2	10	10		B:0.1, Fe:1.5, Mn:0.25, Mo:0.005
329	Shifts in priming partly explain impacts of long-term nitrogen input in different chemical forms on soil organic carbon storage	N	NH4-N, NH4NO3, NO3	7.5
330	Interactions of water and nitrogen addition on soil microbial community composition and functional diversity depending on the inter-annual precipitation in a Chinese steppe	N	NH4NO3	5, 10, 20
331	Influence of nitrogen fertilization on soil ammonia oxidizer and denitrifier abundance, microbial biomass, and enzyme activities in an alpine meadow	N	(NH4)2SO4	1.5, 7.5
332	Tropical forest and savanna ecosystems show differential impact of N and P additions on soil organic matter and aggregate structure	N, P	CO(NH2)2, Ca(H2PO4)2	15	5
333	Carbon and nitrogen dynamics in soil aggregates under long-term nitrogen and water addition in a temperate steppe	N	CO(NH2)2	5, 10, 15
334	Nitrogen addition and mowing affect microbial nitrogen transformations in a C4 grassland in northern China	N	NH4NO3	10
335	Urea addition and litter manipulation alter plant community and soil microbial community composition in a Kobresia humilis meadow	N	NH4NO3	20
336	Intensity and frequency of nitrogen addition alter soil chemical properties depending on mowing management in a temperate steppe	N	NH4NO3	1, 2, 3, 5, 10, 15, 20
337	Soil respiration response to alterations in precipitation and nitrogen addition in a desert steppe in northern China	N	NH4NO3	3.5
338	Warming and nitrogen deposition are interactive in shaping surface soil microbial communities near the alpine timberline zone on the eastern Qinghai–Tibet Plateau, southwestern China	N	NH4NO3	5, 15, 30
339	Reconciling multiple impacts of nitrogen enrichment on soil carbon: plant, microbial and geochemical controls	N, P	NH4NO3, P	1.75. 10.5, 28	10		B:0.000031, Mn:0.00016, S:0.0002, Zn:0.00019
340	Microbial responses to nitrogen addition in three contrasting grassland ecosystems	N	NH4NO3	7.1, 10, 14.2
341	Impacts of urea N addition on soil microbial community in a semi-arid temperate steppe in northern China	N	CO(NH2)2	1, 2, 4, 8, 16, 32, 64
342	Impact of topography, annual burning, and nitrogen addition on soil microbial communities in a semiarid grassland	N	CO(NH2)2	15
343	Responses of soil hydrolytic enzymes, ammonia-oxidizing bacteria and archaea to nitrogen applications in a temperate grassland in Inner Mongolia	N	CO(NH2)2	5.6, 11.2, 22.4, 39.2
344	Response of soil microbial communities and nitrogen thresholds of Bothriochloa ischaemum to short-term nitrogen addition on the Loess Plateau	N	CO(NH2)2	2.5, 5, 10
345	Urea fertilization decreases soil bacterial diversity, but improves microbial biomass, respiration, and N-cycling potential in a semiarid grassland	N	CO(NH2)2	2.5, 5, 10
346	Characters of soil particulate organic matter under five-year application of N fertilizer and sheep manure in Leymus Chinensis grassland of Inner Mongolia	N	NH4NO3	5.25, 10.05, 17.5, 28
347	Nitrogen deposition impacts on the amount and stability of soil organic matter in an alpine meadow ecosystem depend on the form and rate of applied nitrogen	N	NH4Cl, (NH4)2SO4, KNO3	1, 2, 4
348	Response of carbon dioxide emissions to sheep grazing and N application in an alpine grassland – Part 2: Effect of N application	N	NH4NO3	1, 3, 9, 15
349	Soil organic carbon contents in long-term experimental grassland plots in the UK (Palace Leas and Park Grass) have not changed consistently in recent decades	N	(NH4)2SO4	3.6			S:4.1
350	Total and light fraction organic C in a thin Black Chernozemic grassland soil as affected by 27 annual applications of six rates of fertilizer N	N	NH4NO3	5.6, 11.2, 16.8, 22.4, 33.6
351	Effects of long-term mineral fertilization on microbial biomass, microbial activity, and the presence of r- and K-strategists in soil	N	NH4NO3	8, 16
352	Soil acidification and carbon storage in fertilized pastures of Northeast Thailand	N	(NH4)2SO4, KNO3	4.1
353	Is the relation between nutrient supply and biodiversity co‐determined by the type of nutrient limitation?	N	NH4NO3	10
354	Effects of nitrogen and phosphorus addition on microbial community composition and element cycling in a grassland soil	N	(NH2)2CO	1, 5, 10
355	Size and activity of soil microbial communities in long-term experimental grassland plots treated with manure and inorganic fertilizers	N, NPK	(NH4)2SO4, Ca(H2PO4)2H2O, KCl	3.6	2.6	5.9
356	Microbial biomass, organic matter mineralization and nitrogen in soils from long-term experimental grassland plots (Palace Leas meadow hay plots, UK)	N, P, PK, NK	(NH4)2SO4, Ca(H2PO4)2. H2O, KCl	3.6	2.6	5.9	S:4.1
357	Effects of fertilizations on soil bacteria and fungi communities in a degraded arid steppe revealed by high through-put sequencing	N, P, NP	CO(NH2)2, Ca(H2PO4)2	10	6
358	Nitrogen and phosphorus enrichment accelerates soil organic carbon loss in alpine grassland on the Qinghai-Tibetan Plateau	N, P, NP	CO(NH2)2, Ca(H2PO4)2H2O	10	5

## Sheet: Sheet2
Summary table of organic fertilization experiments in this meta-analysis. Other nutrients were contained in organic fertilizers, instead of adding separately. Note: The different values are the amount resulting from distinct doses of organic inputs.
					Annual amount of applied N, P and K by organic fertilizer (g/m2)				Inorganic fertilization (g/m2)			Other nutrients contained in organic fertilizer
Id	Title	Treatment	Organic nutrients	Organic fertilization(g/m2)	N	P	K		N	P	K
								C:N ratio
1	Microbial biomass, n-mineralization, and the activities of various enzymes in relation to nitrate leaching and root distribution in a slurry-amended grassland	Org	Cattle slurry	9.6, 24, 48
2	Size and activity of soil microbial communities in long-term experimental grassland plots treated with manure and inorganic fertilizers	Org, Org×NPK	Farmyard manure	2000	0.89	1.3	2.9
3	Effects of artificial interference on plant diversity and productivity in Maqu degraded Alpine meadow (in Chinese)	Org, N, P, NP	Sheep manure, CO(NH2)2、P2O5	200					25	40
4	Study on niche characteristics and fertilization improvement of alpine sandy grassland in Maqu (in Chinese)	Org, N, P, Org×NP	Sheep manure, CO(NH2)2、P2O5	200					25	40
5	Effects of fertilization on grass community diversity and productivity of degraded alpine grassland at Maqu, in South of Gansu Province (in Chinese)	Org	Sheep manure	200
6	Effects of Fertilization on Aboveground Biomass in Maqu Alpine Desertification Meadow (in Chinese)	Org, N, P, NP	Sheep manure, CO(NH2)2、P2O5	200					25	40
7	Effects of artificial interference on plant diversity and productivity in Maqu degraded Alpine meadow (in Chinese)	Org, N, P, NP	Sheep manure, CO(NH2)2、P2O5	200					25	40
8	Effect of cattle slurry on soil and herbage chemical properties, yield, nutrient balance and plant species composition of moderately dry Arrhenatherion grassland	Org	Cattle slurry		6, 12, 18, 24	1, 2, 3, 4	4, 8, 12, 18					Ca(g/m2):2.2/4.4/6.6/8.8, Mg(g/m2):0.9/1.8/2.7/3.6
9	Effect of organic fertilizer on biomass and species diversity in Alpine meadow (in Chinese)	Org	Farmyard manure	80, 160, 480, 320,
10	Effects of applying dairy wintering barn manure of differing C:N ratios directly to pasture on N mineralisation and forage growth	Org	Cow manure					18
11	Grassland compost amendments increase plant production without changing plant communities	Org	Compost	1420				11
12	Effects of organic fertilizer application on above-ground biomass of typical Kobresia altissima meadow in multiple counties (in Chinese)	Org	Farmyard manure	40, 65, 80, 160, 320, 480
13	Effects of fertilization on plant diversity and productivity of alpine grassland in northern Tibet (in Chinese)	Org, Org×NP	Manure、co(nh2)2、ca(h2po4)2h2o	600, 1200					10	5
14	Effects of fertilization on plant diversity and productivity of alpine meadow in Maqu County (in Chinese)	Org	Sheep manure	1125, 2250, 3375
15	Effect of sheep manure on productivity and nutrition of soil for Poa pratensis cv. Qinghai pasture (in Chinese)	Org	Sheep manure	500, 1000, 1500, 2000, 3000
16	Effects of organic fertilizer on soil nutrient status, enzyme activity, and bacterial community diversity in Leymus chinensis steppe in Inner Mongolia, China	Org	Compost	1500, 3000, 4500								Available P:332.1 mg/kg, available K:1765 mg/kg
17	Effects of organic fertilizer return on soil nutrients in temperate meadow steppe (in Chinese)	Org	Compost	1500, 3000, 4500								Available N:790 mg/kg, available P:110 mg/kg, available K:3250 mg/kg
18	Management of Warm- and Cool-Season Grasses for Biomass on Marginal Lands: I. Yield and Soil Fertility Status	Org	Manure, compost	4480, 8960
19	Switchgrass and Soil Carbon Sequestration Response to Ammonium Nitrate, Manure, and Harvest Frequency on Conservation Reserve Program Land	Org	Cattle manure	11.2, 22.4				17.6
20	Dairy manure compost improves soil and increases tall wheatgrass yield	Org	Dairy manure	1120, 2240, 4480, 8960, 17920
21	Effect combined microbial fertilizer on plant speices diversity and biomass of common species in the Hulunbuir Leymus chinensis meadow steppe (in Chinese)	Org		6, 75, 31, 105
22	Effect of Fertilizer Additions on Plant Communities and Soil Properties in a Temperate Grassland Steppe	Org	Organic fertilizer	140, 280, 420
23	Impacts of 120 years of fertilizer addition on a temperate grassland ecosystem	Org,	Farmyard manure、(NH4)2SO4+nano3,Ca(H2PO4)2H2O,kcl	2000, 4000				6.6, 5.82,5.48	1.7	3	3.4
		Org×NPK
24	The effect of root and fertilization on vegetation characteristics and nutrient content of Leymus chinensis meadow (in Chinese)	Org	Farmyard manure	6.3, 12.7, 19								N:6%, P:6%, K:6%
25	Microbial biomass, organic matter mineralization and nitrogen in soils from long-term experimental grassland plots (Palace Leas meadow hay plots, UK)	Org	Farmyard manure		5.9	2.1	5.5	6.78				C:40g/m2, S:1.1 g/m2
26	Effects of 5 years of digestate application on biomass production and quality of cocksfoot (Dactylis glomerata L.)	Org	Digestate manure		9, 18, 27, 36, 45							SOC:44.34 g/kg, Zn:929.4 mg/kg, pH:8.08
27	Effects of fertilizations on soil bacteria and fungi communities in a degraded arid steppe revealed by high through-put sequencing	Org, N, NP	Sheep manure	400					10	6		Available P:0.0812mg/kg
												Available K:0.0164 mg/kg
28	The Effect of Fertilizers on Biomass and Biodiversity on a Semi-Arid Grassland of Northern China	Org,		140, 280, 420	4.26, 8.52, 12.78	2.07, 4.14, 6.21						N:4.2 g/m2, P:2.1 g/m2, SOM: 63g/m2
												N:8.4 g/m2, P:4.2 g/m2, SOM:126 g/m2
												N:12.6 g/m2, P:6.3 g/m2, SOM:189 g/m2
29	Effects of organic fertilizer on plant species diversity and biomass of common species of Leymus chinensis steppe (in Chinese)	Org	Farmyard manure	1500, 3000, 4500								SOM:24.61%, 26.085%,
												Available P:382.01mg/kg,282.23mg/kg
												Available K:690.7mg/kg,2839.2 mg/kg
												Moisture:1.01%, 0.98%
30	Effects of Compound Bio-fertilizers on Plant Community Diversity and Productivity of Leymus chinensis Mowing Pasture in Horqin (in Chinese)	Org	Organic fertilizer	6, 75, 156
31	Effect of cutting root and fertility regulation on vegetation improvement of degraded Leymus chinensis meadow steppe (in Chinese)	Org	Organic fertilizer	6.3, 12.7, 19
32	Effects of Different Nutrient Management Models on Population Characteristics of Stipa grandis Grassland (in Chinese)	Org	Farmyard manure	3000
33	Effectd of root cutting ang organic fertilizer application on aboveground biomass ans doil nutrients in mowing grassland of Leymus chinensis meadow (in Chinese)	Org	Organic fertilizer	6.3, 12.7, 19
34	Yield response of long-term mixed grassland swards and nutrient cycling under different nutrient sources and management regimes	Org	Liquid dairy manure		5.6, 8.4
35	Root distribution and herbage production under different management regimes of mountain grassland	Org	Organic fertilizer	1500								6.9 g N kg-1, 1.4 g P kg-1, 6g K kg-1,
36	Effects of repeated fertilizer and cattle slurry applications over 38 years on N dynamics in a temperate grassland soil	Org	Cattle slurry	5000, 10000, 20000
37	Sustainable Management of Nardus stricta L. Grasslands in Romania's Carpathians	Org	Farmyard manure	2000, 3000, 4000, 5000								0.42% N, 0.19%P, 0.27%K
38	Pig slurry in carpet grass pasture: Yield and plant-available nitrogen	Org	Farmyard manure	4200, 6000, 8400, 12000, 12600, 16800, 18000, 24000								(kg m-3):
												P:0.8, K:0.6, Ca: 0.7, Mg: 0.4, Zn:37.9
												pH:7.4
39	Biomass yield from an old grass field as affected by sources of nitrogen fertilization and management zones in northern areas	Org	Liquid swine manure	3720, 4480								pH:7.8, 7.9, 8.3
40	Effect of ten years of mineral and organic fertilization on the herbage production of a mountain meadow	Org, Org×PK	Sheep manure	1000, 1500						4	31
41	Long-term alternative dairy manure management approaches enhance microbial biomass and activity in perennial forage grass	Org, Org×N	Dairy manure、NH4NO3	12600, 14000, 16400, 17000, 33100, 37500				7, 10, 11	40			Available K: 12.6 g/kg, 14 g/kg, 16.4 g/kg, 17 g/kg,33.1 g/kg, 37.5 g/kg,
42	Trichoderma Biofertilizer Links to Altered Soil Chemistry, Altered Microbial Communities, and Improved Grassland Biomass	Org	Cattle manure	300, 600, 900
43	The use of different N sources for the treatment of permanent grassland and effect on forage quality	Org	Pure manure	3000
44	Different effects of sheep excrement type and supply level on plant and soil C:N:P stoichiometry in a typical steppe on the loess plateau	Org	Sheep manure	4.7, 9.4, 14.2				16				0.041 g N m-2 0.026 g P m-2
												0.081 g N m-2 0.051 g P m-2
												0.123 g N m-2 0.077 g P m-2
45	Application of Organic Fertilizer Changes the Rhizosphere Microbial Communities of a Gramineous Grass on Qinghai-Tibet Plateau	Org	Organic fertilizer	7875								SOM>45%
46	15-year fertilization increased soil organic carbon stock even in systems reputed to be saturated like permanent grassland on andosols	Org, Org×N	Compost manure、NH4NO3	720, 1200, 4000, 7000					5.6
47	The effects of sheep manure application time and rates on yield and botanical composition of secondary succession rangeland	Org	Sheep manure	2.5, 5, 7.5, 10
48	The effect of sewage sludge and chemical fertilizer on natural pasture's yield and botanical composition	ORG	Sewage sludge	2500, 5000, 7500, 10000
49	Variations in soil properties, species composition, diversity and biomass of herbaceous species due to ruminant dung residue in a seasonally dry tropical environment of India	Org	Farmyard manure	1944
50	Comparative effects of food processing liquid slurry and inorganic fertilizers on tanner grass (Brachiaria arrecta) pasture: grass yield, crude protein and P levels and residual soil N and P	Org	Liquid slurry									0.05 g N m-2
												0.2 g N m-2
												0.0381 g P m-2
												0.0531 g P m-2
51	Fertilization triggers 11 yr of changes in community assembly in Mediterranean grassland	Org	Compost	5000
52	Influence of the Management on the Phytocoenotic Biodiversity of Some Romanian Representative Grassland Types	Org	Farmyard manure	1000, 2000, 3000, 4000
53	The impact of organic and inorganic fertilizers and lime on the species-richness and plant functional characteristics of hay meadow communities	Org	Farmyard manure	600, 1200, 2400
54	Influence of Sustainable Fertilization on Yield and Quality Food of Mountain Grassland	Org×N	Farmyard manure, N	1000, 2000, 3000					3, 5
55	The influence of mineral and organic long-term fertilization upon the floristic composition of Festuca rubra L.-Agrostis capillaris L. Grassland in Apuseni mountains, Romania	Org	Cattle manure	1000, 2000, 3000
56	Stress effect of fertilization and precipitation on the biodiversity of rangeland	Org	Sheep manure	333.33
57	Effects of fertilization on plant diversity and productivity of alpine sandy grassland in Maqu (in Chinese)	Org, Org×N, Org×P	Sheep manure, CO(NH2)2, P2O5	200					25	40
58	Effect of manure on grazing lands in Ethiopia, East African highlands	Org	Cattle manure	1634.5
59	Determinants of Species Richness in the Park Grass Experiment	Org	Farmyard manure	3500
60	Carbon, nitrogen and phosphorus dynamics under continuous cultivation as influenced by farmyard manure and inorganic fertilizers in the savanna of northern Nigeria	Org	Cow dung	500								SOC
61	Grass-Legume Mixture with Rhizobium Inoculation Enhanced the Restoration Effects of Organic Fertilizer	Org	Organic fertilizer	5								SOM≥45%, Moisture≤30%
62	Biomass Yield, Quality, and Soil Nutrients of Pasture Influenced by Farmyard Manure and Enrichment Planting	Org	Dattle manure	500								7.5g N m-2, Moisture≤30%
63	Response of soil health indicators to dung, urine and mineral fertilizer application in temperate pastures	Org	Dung manure	20000				12.63
64	Changes in Dry Matter and Carbon, Nitrogen, and Sulfur Stocks after Applications of Increasing Doses of Pig Slurry to Soils with Tifton-85 for Six Years in Southern Brazil	Org	Pig slurry	10, 20, 30, 40				9.32				pH:7.3
65	Soil OC and N Stocks in the Saline Soil of Tunisian Gataaya Oasis Eight Years after Application of Manure and Compost	Org	Compost manure	1000
66	Manure application in managed grasslands can contribute to soil organic carbon sequestration: evidence from field experiments across Japan	Org	Farmyard manure	3000, 6000				14.7, 14.9, 9.7, 12.6, 13.8, 11.8, 12.1, 14.9, 22.8				Moisture (%):33.3, 37.3, 38.3, 38.8, 41.7, 42.2, 48.61.4
67	Influence of the Caicaras on Soil Properties in the Savanna Region of Roraima, Northern Amazon	Org	Farmyard manure	1000, 3461
68	Impacts of organic soil amendments on forage grass production under different soil conditions	Org	Farmyard manure	750
69	Effects of nutrient fertilization on root decomposition and carbon accumulation in intensively managed grassland soils	Org	Cattle slurry,	5000, 10000, 20000
			Pig slurry
70	Long-term fertilization effects on carbon pools and carbon management index of loamy soil under grass-forage legumes mixture in semi-arid environment	Org	Farmyard manure	2000, 4000, 8000
71	Effects of cow dung and wood biochars and green manure on soil fertility and tiger nut (Cyperus esculentus L.) Performance on a savanna Alfisol	Org	Cow dung, wood biochar, green manure	1000				30.61, 63.71, 7.16				Ca:13.8g/m2, Mg:13.6g/m2, Na:18.8 g/m2, K:36.6 g/m2
												Ca:12.4g/m2, Mg:4.1g/m2, Na:6.8 g/m2, K:14.1 g/m2
												Ca:34.2g/m2, Mg:1.1g/m2, Na:1.4 g/m2, K:44.1 g/m2
72	Effect of sewage sludge on metal content of grassland soil and herbage in semiarid lands	Org	Sewage sludge	2500, 5000, 7500								SOM:25%, pH:6.2, Fe:12.71mg/kg, Mn:74.2 mg/kg, Mg:270 mg/kg, Ca:0.44 mg/kg,
73	Soil and runoff response to dairy manure application on New Mexico rangeland	Org	Dairy manure	5.4, 49.3
74	The soil microbial community in a sewage-sludge-amended semi-arid grassland	Org	Sewage sludge	2250, 4500, 9000								Na:587mg/kg, Ca:58 mg/kg, Mg:21mg/kg, K:770 mg/kg, P:1599 mg/kg, Zn:150 mg/kg, Fe:259.2 mg/kg, Mn:11.8 mg/kg, B:0.1 mg/kg
75	Composition of fungal groups associated with sewage sludge amended grassland soils	Org	Sewage sludge	2250,4500, 9000								Na:587mg/kg, Ca:58 mg/kg, Mg:21mg/kg, K:770 mg/kg, P:1599 mg/kg, Zn:150 mg/kg, Fe:259.2 mg/kg, Mn:11.8 mg/kg, B:0.1 mg/kg
76	Soil restoration in semiarid Patagonia: Chemical and biological response to different compost quality	Org	Compost	4000				14, 17				SOC:211g/kg, 128g/kg, N: 15.5g/kg, 7.7g/kg,
												Ca: 12.4g/kg, 13.7g/kg, Mg: 2.7g/kg, 6.1g/kg,
												K: 1.7g/kg, 1.5g/kg,Na: 0.7g/kg, 0.9g/kg, P: 5.2g/kg, 4g/kg
77	Biowaste effects on soil and native plants in a semiarid ecosystem	Org	Compost	4000, 8000, 12000								SOC:332g/kg, P:3.7 g/kg, K:5 g/kg, Zn:334 mg/kg
78	Impacts of organic matter amendments on carbon and nitrogen dynamics in grassland soils	Org	Organic matter	7000				11
79	Effects of fertilizations on soil bacteria and fungi communities	Org	Sheep manure	400
80	Changes in aggregate-associated organic carbon and nitrogen after 27 years of fertilization in a dryland alfalfa grassland on the Loess Plateau of China	Org	Cattle manure、NP	7500					2.6	12		SOC: 17.67g/kg, N:1.97g/kg, TP:0.97g/kg,
												Available P:115mg/kg
81	Compost impacts on dissolved organic carbon and available nitrogen and phosphorus in turfgrass soil	Org	Compost	8000, 16000				12, 16, 21
82	Organic and inorganic fertilizer effects on a degraded Patagonian rangeland	Org	Compost	4000				14, 17
83	Earthworm abundance and species composition in organic forage production systems of northern Colorado receiving different soil amendments	Org	Dairy manure	2240, 3360, 4480				8.5, 8.9, 9.3
84	Effects of tillage and application of cattle slurry on carbon pools and aggregate distribution in temperate grassland soils	Org	Cattle slurry	24
85	Soil organic carbon contents in long-term experimental grassland plots in the UK (Palace Leas and Park Grass) have not changed consistently in recent decades	Org	Farmyard manure	350				6.8
86	Effects of different fertilization regimes on soil organic caron components of degraded artificial grassland in Norrheast Yunnan (in chinese)	Org	Organic fertilizer	30, 60, 120				28.33
87	Effects of organic fertilizer return on soil nutrients in temperate meadow steppe (in chinese)	Org	Organic fertilizer	1500, 3000, 4500				18.85, 71.76
88	Size and activity of soil microbial communities in long-term experimental grassland plots treated with manure and inorganic fertilizers	Org	Farmyard manure	2000
89	Effects of root cutting and organic fertilizer application on aboveground biomass and soil nutrients of Leymus chinensis meadow grassland (in chinese)	Org	Organic fertilizer	6.3, 12.7, 19
90	Soil phosphorus fractions after 111 years of animal manure and fertilizer applications	Org	Dairy manure	1340
91	Effects of organic fertilizer on plants and soil properties of Leymus Chinensis Steppe in Inner Mongolia (in Chinese)	Org	Earthworm organic manure	1500, 3000, 4500
92	Effect of sheep manure on growth of Poa pratensis L.cv.Qinghai and soil of grassland (in Chinese)	Org	Sheep manure	500, 1000, 1500, 2000, 3000
93	The impact of artificial fertilization on soil an plant community of natural Leymus chinenesis grassland (in Chinese)	Org	Manure	2.35, 4.7, 7.05,
94	Effects of long-term fertilization on soil fertility and organic carbon stability in grey desert soil (in Chinese)	Org	Cattle manure and pig slurry	1000
95	Amended effects of organic material on Cultivated grassland in Ningxia ,China (in Chinese)	Org	Organic material	1000
96	Study on the effect of agricultural and pastoral wastes on improving desertified soil in alpine steppe (in Chinese)	Org	Compost	600, 1200, 1800, 2400				15.54
97	Effects of different measures and years after treatment on community characteristics and soil physicochemical properties of degraded meadow steppe in Xilin Gol (in Chinese)	Org	Organic fertilizer	2000
98	Effects of Root Cutting and Fertilizationon Plant Community Characteristics and Soil in Moderate Degraded Meadow Steppe Due to Overgrazing (in Chinese)	Org	Sheep manure	2000
99	Effect of different improvement measures on characteristic of communities and soil of degradated grassland	Org	Sheep manure	450
100	Influence of different long-term mineral–organic fertilization on yield, nutrient balance and soil C and N contents of a sandy loess (Haplic Phaeozem) in middle Germany	Org	Farmyard manure	2000
101	Long term effect of nutrient management on soil quality and sustainable productivity under sorghum-wheat crop sequence in Vertisol of Akola, Maharashtra	Org	Farmyard manure	1000, 1500,
102	Long-term impacts of municipal solid waste compost, sewage sludge and farmyard manure application on organic carbon, bulk density and consistency limits of a calcareous soil in central Iran	Org	Compost, farmyard manure, sewage sludge	2500, 5000, 10000				12.1, 9.5, 20.8
103	Long-term manuring and fertilization effects on soil organic carbon pools in a Typic Haplustept of semi-arid sub-tropical India	Org	Farmyard manure	1500				70
104	Changes in chemical and biochemical soil properties induced by 11-yr repeated additions of different organic materials in maize-based forage systems	Org	Farmyard manure, cattle slurry	4000, 10000				10.67, 9.602
105	Soil organic carbon and nitrogen stocks in Nepal long-term soil fertility experiments	Org	Farmyard manure	1000
106	Effects of long-term organic and mineral fertilizers on bulk density and penetration resistance in semi-arid Mediterranean soil conditions	Org	Compost, farmyard manure	1000, 2500,				17.7, 14				Electrical conductivity, EC:4.1, 3.7
												pH:7.2, 7.51
107	Long-term manure application increased soil organic carbon and nitrogen mineralization through accumulation of unprotected and physically protected carbon fractions	Org	Pig manure	2250
108	Continuous manuring combined with chemical fertilizer affects soil microbial residues in a Mollisol	Org	Organic manure	1500, 2250, 7500				12.61				pH:7.9
109	Effects of 15 years of manure and inorganic fertilizers on soil organic carbon fractions in a wheat-maize system in the North China Plain	Org	Organic manure	1500
110	Long term fertilization effects on soil organic carbon pools in a sandy loam soil of the Indian sub-Himalayas	Org	Farmyard manure	1000				32				Moisture: 33%
111	Long-term manuring and fertilization effects on soil organic carbon pools under a wheat–maize cropping system in North China Plain	Org	Organic manure	275.8				7.76
112	Soil organic carbon sequestration in relation to organic and inorganic fertilization in rice–wheat and maize–wheat systems	Org	Farmyard manure	2000
113	Effects of Long-Term Fertilization on Soil Organic Carbon and Nitrogen in a Highland Agroecosystem	Org	Cattle manure	7500
114	Long-term fertilization impacts on corn yields and soil organic matteron a clay-loam soil in Northeast China	Org	Farmyard manure	3000, 6000				12
115	The potential of cropping systems and soil amendments for carbon sequestration in soils under long-term experiments in subtropical India	Org	Compost	500, 750, 1000.
116	Long-term effect of fertilizer and manure application on soil-carbon sequestration and soil fertility under the wheat–wheat–maize cropping system in northwest China	Org	Farmyard manure	1000
117	Long-term effect of fertilizer and manure application on soil organic carbon storage, soil quality and yield sustainability under sub-humid and semi-arid tropical India	Org	Farmyard manure	1000
118	Long-term manuring and fertilization effects on soil organic carbon pools in a Typic Haplustept of semi-arid sub-tropical India	Org	Farmyard manure	1500				70
119	Application of Farmyard Manure Improved the Chemical and Physical Properties of the Soil in a Semi-Arid Area in Ethiopia	Org	Farmyard manure	500, 1000, 1500
120	Influence of fertilization and organic amendments on organic-carbon fractions in Heilu soil on the loess plateau of China	Org	Compost	380, 7500
121	Effects of Farmyard Manure and Combined N and P Fertilizer on Sorghum and Soil Characteristics in Northeastern Ethiopia	Org	Cattle manure	500, 1000, 1500								0.42%N, 0.35%P, 0.51%K
122	Soil organic carbon sequestration and fertility response to newly-built terraces with organic manure and mineral fertilizer in a semi-arid environment	Org	Sheep manure	500, 1000
123	Response of Soil Organic Carbon, ph, Electrical Conductivity, and Water Stable Aggregates to Long-Term Annual Manure and Inorganic Fertilizer	Org	Cattle manure	500, 1000, 1500
124	Carbon dynamics, potential and cost of carbon sequestration in double rice cropping system in semi-arid southern India	Org	Farmyard manure	500, 1000
125	Effects of long-term fertilisation on aggregates and dynamics of soil organic carbon in a semi-arid agro-ecosystem in China	Org	Sheep manure	750
126	Carbon Sequestration in Irrigated and Rain-Fed Cropping Systems Under Long-Term Fertilization Regimes.	Org	Dairy manure	1330
127	Long-term fertilization increases soil organic carbon and alters its chemical composition in three wheat-maize cropping sites across central and south China	Org	Farmyard manure	1290, 4200				22.36, 17.08, 17.74
128	Long-term fertilization effects on soil organic carbon sequestration in an Inceptisol	Org	Farmyard manure	500				70
129	Accumulation of SOC under organic and no-fertilizations, and its influence on crop yields in Tanzania’s semiarid zone	Org	Farmyard manure	500
130	Effects of combined organic manure and mineral fertilization on soil aggregation and aggregate-associated organic carbon in two agricultural soils	Org	Cattle manure	300
131	Effects of combined organic manure and mineral fertilization on soil aggregation and aggregate-associated organic carbon in two agricultural soils	Org	Cattle manure, compost	300, 472.5
132	Long-term effects of NPK fertilizers and organic manures on soil organic carbon and carbon management index under a double-cropping rice system in Southern China	Org	Farmyard manure	529.5, 1059
133	Application of Chinese milk vetch affects rice yield and soil productivity in a subtropical double-rice cropping system	Org	Compost	1500, 2250, 3000, 3750
134	16-Year fertilization changes the dynamics of soil oxidizable organic carbon fractions and the stability of soil organic carbon in soybean-corn agroecosystem	Org	Farmyard manure	750
135	Effect of long-term application of inorganic fertilizer and organic amendments on soil organic matter and microbial biomass in three subtropical paddy soils	Org	Farmyard manure	500, 1000, 1500
136	Crop Yields and Soil Nutrients in Response to Long-Term Fertilization in a Desert Oasis	Org	Farmyard manure	1500, 2250, 3000				33.8
137	Long-term manure amendments and chemical fertilizers enhanced soil organic carbon sequestration in a wheat (Triticum aestivum L.)-maize (Zea mays L.) Rotation system	Org	Farmyard manure	2000
138	Changes in soil organic carbon after more than ten years of continuous organic matter application in orchards in Japan	Org	Cattle manure, compost	3000
139	Long-term effects of NPK fertilizers and organic manures on carbon stabilization and management index under rice-wheat cropping system	Org	Farmyard manure, compost	1000, 1200
140	Effect of long-term beef manure application on soil test phosphorus, organic carbon, and winter wheat yield	Org	Farmyard manure	26.9
141	Changes in soil carbon and nitrogen pools in a Mollisol after long-term fallow or application of chemical fertilizers, straw or manures	Org	Farmyard manure	1000
142	23-year manure and fertilizer application increases soil organic carbon sequestration of a rice–barley cropping system	Org	Pig manure	2250				13.86
143	Effects of long-term fertilization on soil organic carbon content and aggregate composition under continuous maize cropping in Northeast China	Org	Farmyard manure, compost	750, 2300				26, 66
144	Long-term response of soil Olsen P and organic C to the depletion or addition of chemical and organic fertilizers	Org	Farmyard manure	2250, 3000
145	Long-Term Effects of Inorganic and Organic Amendments on Organic Carbon in a Paddy Soil of the Taihu Lake Region, China	Org	Organic manure	1500
146	Long-term effect of straw and farmyard manure on soil organic matter in field experiment in the Czech Republic	Org	Farmyard manure	500
147	Carbon sequestration and soil carbon pools in a rice–wheat cropping system: Effect of long-term use of inorganic fertilizers and organic manure	Org	Farmyard manure	1500				70
148	Long-Term Impacts of Organic and Inorganic Fertilizers on Carbon Sequestration in Aggregates of an Entisol in Mediterranean Turkey	Org	Farmyard manure, compost	1000, 2500
149	Nitrogen balance in the Magruder plots following 109 years in continuous winter wheat	Org	Farmyard manure	800
150	Effects of wheat cultivation and fertilization on soil microbial biomass carbon, soil microbial biomass nitrogen and soil basal respiration in 26 years (in chinese)	Org	Farmyard manure	7500
151	Effects of long-term fertilization on oxidizable organic carbon fractions on the Loess Plateau,China	Org	Sheep manure	750				15
152	Soil organic carbon pools and productivity relationships for a 34 year old rice wheat jute agroecosystem under different fertilizer treatments	Org	Farmyard manure	1000
153	Long-term manuring and fertilizer effects on depletion of soil organic stocks under Pearl millet-cluster vean-castor rotation in Western india	Org	Farmyard manure	500				56				Moisture:38%
154	Soil organic carbon fractions after 16-years of applications of fertilizers and organic manure in a Typic Rhodalfs in semi-arid tropics	Org	Farmyard manure	1000
155	Effects of Long Term Application of Inorganic and Organic Fertilizers on Soil Organic Carbon and Physical Properties in Maize–Wheat Rotation	Org	Farmyard manure	1000				16.44
156	Long-term effects of fertilization on some soil properties under rainfed soybean-wheat cropping in the Indian Himalayas	Org	Farmyard manure	1000				31.41				Moisture:33.08%
157	Long-term farmyard manure application effects on properties of a silty clay loam soil under irrigated wheat–soybean rotation	Org	Farmyard manure	1000				29.1				Moisture:37%
158	Soil organic carbon pools and productivity in relation to nutrient management in a 20-year-old rice berseem agroecosystem	Org	Farmyard manure	1000				66.6				Moisture:80%
159	Management of soil quality and carbon sequestration with long-term application of organic amendments	Org	Farmyard manure, green manure, compost	750, 800, 1000
160	Characterization of Humic Carbon in Soil Aggregates in a Long-term Experiment with Manure and Mineral Fertilization	Org	Farmyard manure, compost	4000
161	Soil organic matter and nutrient dynamics in a Kenyan nitisol under long-term fertilizer and organic input management	Org	Farmyard manure, compost	1000, 2000
162	Soil micronutrient availability to crops affected by long-term inorganic and organic fertilizer applications	Org	Farmyard manure	600
163	Soil micronutrient availability to crops as affected by long-term inorganic and organic fertilizer applications	Org	Farmyard manure	940				3.1
164	Soil phosphorus fractions after 111 years of animal manure and fertilizer applications	Org	Dairy manure	1340								Moisture:79.2%
165	The effect of 34-year continuous fertilization on the SOC physical fractions and its chemical composition in a Vertisols	Org	Pig manure, compost	750, 1500, 3000, 3750								Moisture:48%
166	Long-term effect of chemical fertilizer, straw, and manure on soil chemical and biological properties in northwest China	Org	Compost , farmyard manure	375, 7500,				80, 10.63
167	Long-term impacts of manure, straw, and fertilizer on amino sugars in a silty clay loam soil under temperate conditions	Org	Compost	225, 375, 450				33.7, 13.37, 34.32
168	Soil physical quality as influenced by long-term fertilizer management under an intensive cropping system	Org	Compost	885, 2171, 4110
169	Long-term effects of metal-containing farmyard manure and sewage sludge on soil organic matter in a fluvisol	Org	Farmyard manure, sewage sludge	1000
170	Soil organic matter and biological properties after 26 years of maize–wheat–cowpea cropping as affected by manure and fertilization in a Cambisol in semiarid region of India	Org	Farmyard manure	5250				70
171	Influence of green manure and rice straw management on soil organic carbon, enzyme activities, and rice yield in red paddy soil	Org	Green manure	1000
172	Soil Organic Carbon Sequestration by Long-Term Application of Manures Prepared from Trianthema portulacastrurm Linn	Org	Farmyard manure, Compost	500, 2000,				35.03, 34.63, 30.75, 35.04, 34.46				Ca:1%
172	Long-term effect of fertilizer and manure application on the balance of soil organic carbon and yield sustainability in Fluvo-aquic Soil	Org	Farmyard manure	3750				34.46
173	Ten-year long-term organic fertilization enhances carbon sequestration and calcium-mediated stabilization of aggregate-associated organic carbon in a reclaimed Cambisol	Org	Farmyard manure	1200								25.8%SOC, 1.68%N, 1.54%P2O5, 0.82%K2O, 4.98%Ca, pH:7.9
174	Carbon sequestration and yields with long-term use of inorganic fertilizers and organic manure in a six-crop rotation system	Org	Farmyard manure	1800
175	Impacts of nitrogen management and organic matter application on nitrous oxide emissions and soil organic carbon from spring maize fields in the North China Plain	Org	Farmyard manure	1827				14.64
176	Long-term application of manure over plant residues mitigates acidification, builds soil organic carbon and shifts prokaryotic diversity in acidic Ultisols	Org	Pig manure, compost	1827				56.1, 11.9,7.3
177	Long-term fertilization alters chemically-separated soil organic carbon pools: Based on stable C isotope analyses	Org	Farmyard manure, compost	750, 2300
178	Changes in soil carbon and enzyme activity as a result of different long-term fertilization regimes in a greenhouse field	Org	Farmyard manure	7500				21.43
179	The effect of application of organic manures and mineral fertilizers on the state of soil organic matter and nutrients in the long-term field experiment	Org	Farmyard manure	1000, 2100, 4500
180	Effects of 15 years of manure and mineral fertilizers on enzyme activities in particlesize fractions in a north China plain soil	Org	Farmyard manure	1500				34.03
