# Supplementary material for: A global meta-analysis on the effects of organic and inorganic fertilization on grasslands and croplands
Source: Nat Commun. 2024 Apr 22;15:3411. doi: 10.1038/s41467-024-47829-w (PMC11035549; doi:10.1038/s41467-024-47829-w)
Supplement: Supplementary file 6 — Source Data [file 41467_2024_47829_MOESM6_ESM.xlsx]

## Sheet: Fig.1a
id	id2	title	index	common_id	Tn	TM	TSD	Cn	CM	CSD	n_individuals	yi	vt	vc	vi	Group
1	1	Size and activity of soil microbial communities in long-term experimental grassland plots treated with manure and inorganic fertilizers	AGB	1	3	744	571.015	3	370	277.922	3	0.698538	0.196348	0.18807	0.384419	Org vs.Inorg		Results: Plot
2	1	Size and activity of soil microbial communities in long-term experimental grassland plots treated with manure and inorganic fertilizers	AGB	1	3	831	637.786	3	370	277.922	3	0.809127	0.196348	0.18807	0.384419	Org vs.Inorg		x	group	x1	x2	y	se	95%CI lower	95%CI upper	p value
3	2	Effects of artificial interference on plant diversity and productivity in Maqu degraded Alpine meadow (in Chinese)	AGB	2	3	332.42	11.073	3	357.991	16.6086	3	-0.0741086	0.000369858	0.000717468	0.00108733	Org vs.Inorg		Inorg vs Amb	Inorg vs Amb	1	Inorg vs Amb	42.0345	2.08136	39.9532	44.1159	p<0.001	**
4	2	Effects of artificial interference on plant diversity and productivity in Maqu degraded Alpine meadow (in Chinese)	AGB	3	3	802.283	49.8259	3	1173.06	83.0345	3	-0.37991	0.00128568	0.00167015	0.00295583	Org vs.Inorg		Org vs Amb	Org vs Amb	1.5	Org vs Amb	55.6283	5.02204	50.6062	60.6503	p<0.001	***
5	2	Effects of artificial interference on plant diversity and productivity in Maqu degraded Alpine meadow (in Chinese)	AGB	4	3	370.776	38.7546	3	357.991	16.6086	3	0.0350903	0.00364169	0.000717468	0.00435916	Org vs.Inorg		Org vs Inorg	Org vs Inorg	2	Org vs Inorg	5.43242	7.24009	-1.80767	12.6725	0.138
6	2	Effects of artificial interference on plant diversity and productivity in Maqu degraded Alpine meadow (in Chinese)	AGB	5	3	405.936	22.1443	3	377.169	27.6816	3	0.0735021	0.000991942	0.00179552	0.00278746	Org vs.Inorg
7	2	Effects of artificial interference on plant diversity and productivity in Maqu degraded Alpine meadow (in Chinese)	AGB	6	3	581.735	55.3633	3	428.311	38.7529	3	0.306165	0.00301906	0.00272878	0.00574784	Org vs.Inorg
8	2	Effects of artificial interference on plant diversity and productivity in Maqu degraded Alpine meadow (in Chinese)	AGB	7	3	1057.99	60.8989	3	792.694	27.6816	3	0.288689	0.00110442	0.000406491	0.00151091	Org vs.Inorg
9	2	Effects of artificial interference on plant diversity and productivity in Maqu degraded Alpine meadow (in Chinese)	AGB	8	3	1032.42	49.8311	3	767.123	33.2173	3	0.297014	0.000776545	0.000624995	0.00140154	Org vs.Inorg
10	2	Effects of artificial interference on plant diversity and productivity in Maqu degraded Alpine meadow (in Chinese)	AGB	9	3	1185.84	38.7633	3	1173.06	83.0345	3	0.0108357	0.000356179	0.00167015	0.00202633	Org vs.Inorg
11	3	Study on niche characteristics and fertilization improvement of alpine desertified grassland in Maqu (in Chinese)	AGB	10	3	331.516	73.0267	3	354.662	67.4253	3	-0.0674891	0.0161746	0.0120474	0.028222	Org vs.Inorg
12	3	Study on niche characteristics and fertilization improvement of alpine desertified grassland in Maqu (in Chinese)	AGB	10	3	369.005	61.7736	3	354.662	67.4253	3	0.039645	0.00934157	0.0120474	0.021389	Org vs.Inorg
13	3	Study on niche characteristics and fertilization improvement of alpine desertified grassland in Maqu (in Chinese)	AGB	11	3	401.881	61.7909	3	374.662	95.3615	3	0.0701317	0.00788012	0.0215946	0.0294748	Org vs.Inorg
14	3	Study on niche characteristics and fertilization improvement of alpine desertified grassland in Maqu (in Chinese)	AGB	12	3	574.224	101.095	3	426.939	89.8778	3	0.296378	0.0103317	0.0147724	0.0251042	Org vs.Inorg
15	4	Effects of fertilization on grass community diversity and productivity of degraded alpine grassland at Maqu, in South of Gansu Province (in Chinese)	AGB	13	3	258.898	198.702	3	141.578	106.345	3	0.603583	0.196348	0.18807	0.384419	Org vs.Inorg
16	5	Effects of fertilization on grass community diversity and productivity of degraded alpine grassland at Maqu, in South of Gansu Province (in Chinese)	AGB	14	3	900	690.743	3	884.211	664.166	3	0.017699	0.196348	0.18807	0.384419	Org vs.Inorg
17	5	Effects of fertilization on grass community diversity and productivity of degraded alpine grassland at Maqu, in South of Gansu Province (in Chinese)	AGB	15	3	931.579	714.98	3	1405.26	1055.55	3	-0.411097	0.196348	0.18807	0.384419	Org vs.Inorg
18	5	Effects of fertilization on grass community diversity and productivity of degraded alpine grassland at Maqu, in South of Gansu Province (in Chinese)	AGB	16	3	1215.79	933.11	3	852.632	640.446	3	0.354821	0.196348	0.18807	0.384419	Org vs.Inorg
19	5	Effects of fertilization on grass community diversity and productivity of degraded alpine grassland at Maqu, in South of Gansu Province (in Chinese)	AGB	17	3	1018.42	781.63	3	884.211	664.166	3	0.141312	0.196348	0.18807	0.384419	Org vs.Inorg
20	6	Effects of Fertilization on Aboveground Biomass in Maqu Alpine Desertification Meadow (in Chinese)	AGB	18	3	333.594	9.47259	3	350	28.416	3	-0.0480085	0.000268769	0.0021972	0.00246597	Org vs.Inorg
21	6	Effects of Fertilization on Aboveground Biomass in Maqu Alpine Desertification Meadow (in Chinese)	AGB	18	3	371.875	37.8886	3	350	28.416	3	0.0606246	0.00346021	0.0021972	0.00565741	Org vs.Inorg
22	6	Effects of Fertilization on Aboveground Biomass in Maqu Alpine Desertification Meadow (in Chinese)	AGB	19	3	399.219	28.416	3	377.344	28.416	3	0.0563529	0.00168882	0.0018903	0.00357912	Org vs.Inorg
23	6	Effects of Fertilization on Aboveground Biomass in Maqu Alpine Desertification Meadow (in Chinese)	AGB	20	3	579.688	56.8321	3	426.563	47.3595	3	0.30673	0.00320388	0.0041089	0.00731279	Org vs.Inorg
24	7	Effects of applying dairy wintering barn manure of differing C:N ratios directly to pasture on N mineralisation and forage growth	AGB	21	12	897.5	688.825	12	928	697.058	12	-0.0334186	0.0490871	0.0470176	0.0961047	Org vs.Inorg
25	8	Effects of organic fertilizer application on aboveground biomass of typical Kobresia alpine meadow in Chengduo county (in Chinese)	AGB	22	3	225.231	84.1985	3	317.593	19.6449	3	-0.343644	0.0465833	0.00127537	0.0478587	Org vs.Inorg
26	9	Effects of fertilization on plant diversity and productivity of alpine grassland in northern Tibet (in Chinese)	AGB	23	3	30.0429	3.71681	3	27.897	7.43362	3	0.0741072	0.00510194	0.0236681	0.0287701	Org vs.Inorg
27	9	Effects of fertilization on plant diversity and productivity of alpine grassland in northern Tibet (in Chinese)	AGB	24	3	124.464	7.43223	3	111.588	33.4511	3	0.109203	0.00118858	0.0299547	0.0311432	Org vs.Inorg
28	9	Effects of fertilization on plant diversity and productivity of alpine grassland in northern Tibet (in Chinese)	AGB	25	3	141.631	7.43396	3	343.348	78.0531	3	-0.885519	0.000918338	0.0172262	0.0181446	Org vs.Inorg
29	9	Effects of fertilization on plant diversity and productivity of alpine grassland in northern Tibet (in Chinese)	AGB	23	3	30.0429	18.5842	3	27.897	7.43362	3	0.0741072	0.127551	0.0236681	0.151219	Org vs.Inorg
30	9	Effects of fertilization on plant diversity and productivity of alpine grassland in northern Tibet (in Chinese)	AGB	24	3	141.631	33.4511	3	111.588	33.4511	3	0.238412	0.0185944	0.0299547	0.0485491	Org vs.Inorg
31	9	Effects of fertilization on plant diversity and productivity of alpine grassland in northern Tibet (in Chinese)	AGB	25	3	242.489	29.7358	3	343.348	78.0531	3	-0.347788	0.00501251	0.0172262	0.0222387	Org vs.Inorg
32	10	Effects of sheep manure on productivity and nutrition of soil for Poa pratensis cv.Qinhai pasture (In chinese)	AGB	26	4	439.39	69.4	4	483.33	87.96	4	-0.0953122	0.00623675	0.00827986	0.0145166	Org vs.Inorg
33	11	Effect of Fertilizer Additions on Plant Communities and Soil Properties in a Temperate Grassland Steppe	AGB	27	3	180.36	37.1178	3	271.43	37.1178	3	-0.408749	0.0141177	0.00623345	0.0203512	Org vs.Inorg
34	12	Impacts of 120 years of fertilizer addition on a temperate grassland ecosystem	AGB	28	4	635.76	46.36	4	516.56	52.98	4	0.20763	0.00132935	0.0026298	0.00395915	Org vs.Inorg
35	12	Impacts of 120 years of fertilizer addition on a temperate grassland ecosystem	AGB	28	4	814.57	33.12	4	516.56	52.98	4	0.455469	0.000413299	0.0026298	0.0030431	Org vs.Inorg
36	12	Impacts of 120 years of fertilizer addition on a temperate grassland ecosystem	AGB	29	4	692.05	66.24	4	668.87	39.74	4	0.0340685	0.00229037	0.000882495	0.00317287	Org vs.Inorg
37	13	Effects of 5years of digestate application on biomass production and quality of cocksfoot (Dactylis glomerata L.)	AGB	30	4	810	621.669	4	920	691.049	4	-0.127339	0.147261	0.141053	0.288314	Org vs.Inorg
38	13	Effects of 5years of digestate application on biomass production and quality of cocksfoot (Dactylis glomerata L.)	AGB	31	4	710	544.92	4	590	443.173	4	0.185142	0.147261	0.141053	0.288314	Org vs.Inorg
39	13	Effects of 5years of digestate application on biomass production and quality of cocksfoot (Dactylis glomerata L.)	AGB	32	4	410	314.672	4	580	435.661	4	-0.346871	0.147261	0.141053	0.288314	Org vs.Inorg
40	13	Effects of 5years of digestate application on biomass production and quality of cocksfoot (Dactylis glomerata L.)	AGB	33	4	330	253.273	4	310	232.853	4	0.0625204	0.147261	0.141053	0.288314	Org vs.Inorg
41	13	Effects of 5years of digestate application on biomass production and quality of cocksfoot (Dactylis glomerata L.)	AGB	34	4	420	322.347	4	280	210.319	4	0.405465	0.147261	0.141053	0.288314	Org vs.Inorg
42	14	Effects of fertilizations on soil bacteria and fungi communities in a degraded arid steppe revealed by high through-put sequencing	AGB	35	3	85.66	21.1657	3	93.7	3.77587	3	-0.0897122	0.020351	0.000541295	0.0208923	Org vs.Inorg
43	15	Effect of root cutting and fertility regulation on vegetation improvement of degraded Leymus chinensis meadow grassland (In chinese)	AGB	44	3	324.074	36.0838	3	351.852	68.1597	3	-0.0822387	0.00413252	0.0125087	0.0166413	Org vs.Inorg
44	15	Effect of root cutting and fertility regulation on vegetation improvement of degraded Leymus chinensis meadow grassland (In chinese)	AGB	45	3	233.796	4.0097	3	351.852	72.1694	3	-0.408762	9.80455e-05	0.0140238	0.0141218	Org vs.Inorg
45	15	Effect of root cutting and fertility regulation on vegetation improvement of degraded Leymus chinensis meadow grassland (In chinese)	AGB	46	3	217.593	32.0741	3	300.926	24.0565	3	-0.324238	0.00724266	0.00213021	0.00937287	Org vs.Inorg
46	15	Effect of root cutting and fertility regulation on vegetation improvement of degraded Leymus chinensis meadow grassland (In chinese)	AGB	47	3	261.574	64.15	3	273.148	76.1791	3	-0.0432965	0.0200485	0.0259271	0.0459756	Org vs.Inorg
47	15	Effect of root cutting and fertility regulation on vegetation improvement of degraded Leymus chinensis meadow grassland (In chinese)	AGB	48	3	252.315	16.0371	3	243.056	40.0935	3	0.0373864	0.00134661	0.00907015	0.0104168	Org vs.Inorg
48	15	Effect of root cutting and fertility regulation on vegetation improvement of degraded Leymus chinensis meadow grassland (In chinese)	AGB	49	3	236.111	4.0097	3	400.463	76.1773	3	-0.528319	9.61323e-05	0.0120616	0.0121577	Org vs.Inorg
49	15	Effect of root cutting and fertility regulation on vegetation improvement of degraded Leymus chinensis meadow grassland (In chinese)	AGB	50	3	231.481	48.1129	3	164.352	28.0662	3	0.342487	0.0144003	0.00972063	0.0241209	Org vs.Inorg
50	15	Effect of root cutting and fertility regulation on vegetation improvement of degraded Leymus chinensis meadow grassland (In chinese)	AGB	51	3	206.019	64.15	3	194.444	84.1985	3	0.0578242	0.0323189	0.0625026	0.0948215	Org vs.Inorg
51	15	Effect of root cutting and fertility regulation on vegetation improvement of degraded Leymus chinensis meadow grassland (In chinese)	AGB	52	3	238.426	4.0097	3	363.426	40.0935	3	-0.421517	9.42746e-05	0.00405691	0.00415118	Org vs.Inorg
52	16	Effects of Different Nutrient Management Models on Population Characteristics of Stipa (In chinese) grandis Grassland	AGB	53	3	241.791	62.0438	3	334.328	46.5333	3	-0.324049	0.021948	0.00645744	0.0284055	Org vs.Inorg
53	17	Yield response of long-term mixed grassland swards and nutrient cycling under different nutrient sources and management regimes	AGB	54	6	921	706.861	6	1035	777.43	6	-0.116697	0.0981742	0.0940352	0.192209	Org vs.Inorg
54	17	Yield response of long-term mixed grassland swards and nutrient cycling under different nutrient sources and management regimes	AGB	55	6	920	706.093	6	1026	770.67	6	-0.109049	0.0981742	0.0940352	0.192209	Org vs.Inorg
55	17	Yield response of long-term mixed grassland swards and nutrient cycling under different nutrient sources and management regimes	AGB	56	6	463	355.349	6	358	268.908	6	0.257194	0.0981742	0.0940352	0.192209	Org vs.Inorg
56	17	Yield response of long-term mixed grassland swards and nutrient cycling under different nutrient sources and management regimes	AGB	57	6	707	542.617	6	640	480.73	6	0.0995625	0.0981742	0.0940352	0.192209	Org vs.Inorg
57	17	Yield response of long-term mixed grassland swards and nutrient cycling under different nutrient sources and management regimes	AGB	58	6	916	703.023	6	931	699.311	6	-0.0162429	0.0981742	0.0940352	0.192209	Org vs.Inorg
58	17	Yield response of long-term mixed grassland swards and nutrient cycling under different nutrient sources and management regimes	AGB	59	6	490	376.071	6	418	313.977	6	0.158924	0.0981742	0.0940352	0.192209	Org vs.Inorg
59	18	Root distribution and herbage production under different management regimes of mountain grassland	AGB	60	3	628	481.985	3	725	544.576	3	-0.143631	0.196348	0.18807	0.384419	Org vs.Inorg
60	18	Root distribution and herbage production under different management regimes of mountain grassland	AGB	61	3	847	650.066	3	901	676.777	3	-0.0618046	0.196348	0.18807	0.384419	Org vs.Inorg
61	18	Root distribution and herbage production under different management regimes of mountain grassland	AGB	62	3	420	322.347	3	518	389.091	3	-0.209721	0.196348	0.18807	0.384419	Org vs.Inorg
62	18	Root distribution and herbage production under different management regimes of mountain grassland	AGB	63	3	471	361.489	3	458	344.022	3	0.0279889	0.196348	0.18807	0.384419	Org vs.Inorg
63	19	Effects of repeated fertilizer and cattle slurry applications over 38 years on N dynamics in a temperate grassland soil	AGB	64	6	1385.87	239.634	6	762.195	253.912	6	0.597881	0.00498309	0.0184962	0.0234793	Org vs.Inorg
64	19	Effects of repeated fertilizer and cattle slurry applications over 38 years on N dynamics in a temperate grassland soil	AGB	65	6	1108.7	119.805	6	609.756	119.489	6	0.597885	0.00194611	0.00640014	0.00834625	Org vs.Inorg
65	19	Effects of repeated fertilizer and cattle slurry applications over 38 years on N dynamics in a temperate grassland soil	AGB	66	6	1361.41	219.67	6	719.512	194.166	6	0.637703	0.00433924	0.0121372	0.0164765	Org vs.Inorg
66	20	Biomass yield from an old grass field as affected by sources of nitrogen fertilization and management zones in northern areas	AGB	67	4	559	429.028	4	606	455.191	4	-0.0807305	0.147261	0.141053	0.288314	Org vs.Inorg
67	20	Biomass yield from an old grass field as affected by sources of nitrogen fertilization and management zones in northern areas	AGB	68	4	579	444.378	4	635	476.974	4	-0.0923225	0.147261	0.141053	0.288314	Org vs.Inorg
68	20	Biomass yield from an old grass field as affected by sources of nitrogen fertilization and management zones in northern areas	AGB	69	4	633	485.823	4	619	464.956	4	0.0223651	0.147261	0.141053	0.288314	Org vs.Inorg
69	21	EFFECT OF TEN YEARS OF MINERAL AND ORGANIC FERTILIZATION ON THE HERBAGE PRODUCTION OF A MOUNTAIN MEADOW	AGB	70	3	420.822	322.978	3	506.301	380.303	3	-0.184921	0.196348	0.18807	0.384419	Org vs.Inorg
70	21	EFFECT OF TEN YEARS OF MINERAL AND ORGANIC FERTILIZATION ON THE HERBAGE PRODUCTION OF A MOUNTAIN MEADOW	AGB	71	3	591.781	454.188	3	535.89	402.528	3	0.0992077	0.196348	0.18807	0.384419	Org vs.Inorg
71	21	EFFECT OF TEN YEARS OF MINERAL AND ORGANIC FERTILIZATION ON THE HERBAGE PRODUCTION OF A MOUNTAIN MEADOW	AGB	72	3	440.548	338.117	3	355.068	266.706	3	0.21571	0.196348	0.18807	0.384419	Org vs.Inorg
72	21	EFFECT OF TEN YEARS OF MINERAL AND ORGANIC FERTILIZATION ON THE HERBAGE PRODUCTION OF A MOUNTAIN MEADOW	AGB	73	3	611.507	469.327	3	581.918	437.102	3	0.0495969	0.196348	0.18807	0.384419	Org vs.Inorg
73	21	EFFECT OF TEN YEARS OF MINERAL AND ORGANIC FERTILIZATION ON THE HERBAGE PRODUCTION OF A MOUNTAIN MEADOW	AGB	74	3	759.452	582.874	3	812.055	609.967	3	-0.066971	0.196348	0.18807	0.384419	Org vs.Inorg
74	21	EFFECT OF TEN YEARS OF MINERAL AND ORGANIC FERTILIZATION ON THE HERBAGE PRODUCTION OF A MOUNTAIN MEADOW	AGB	75	3	509.589	391.106	3	486.575	365.486	3	0.0462135	0.196348	0.18807	0.384419	Org vs.Inorg
75	21	EFFECT OF TEN YEARS OF MINERAL AND ORGANIC FERTILIZATION ON THE HERBAGE PRODUCTION OF A MOUNTAIN MEADOW	AGB	76	3	437.26	335.594	3	378.082	283.993	3	0.145417	0.196348	0.18807	0.384419	Org vs.Inorg
76	21	EFFECT OF TEN YEARS OF MINERAL AND ORGANIC FERTILIZATION ON THE HERBAGE PRODUCTION OF A MOUNTAIN MEADOW	AGB	77	3	545.753	418.861	3	499.726	375.364	3	0.0881065	0.196348	0.18807	0.384419	Org vs.Inorg
77	21	EFFECT OF TEN YEARS OF MINERAL AND ORGANIC FERTILIZATION ON THE HERBAGE PRODUCTION OF A MOUNTAIN MEADOW	AGB	78	3	641.096	492.036	3	687.123	516.126	3	-0.0693341	0.196348	0.18807	0.384419	Org vs.Inorg
78	21	EFFECT OF TEN YEARS OF MINERAL AND ORGANIC FERTILIZATION ON THE HERBAGE PRODUCTION OF A MOUNTAIN MEADOW	AGB	79	3	739.726	567.734	3	693.699	521.065	3	0.0642417	0.196348	0.18807	0.384419	Org vs.Inorg
79	21	EFFECT OF TEN YEARS OF MINERAL AND ORGANIC FERTILIZATION ON THE HERBAGE PRODUCTION OF A MOUNTAIN MEADOW	AGB	70	3	762.74	585.397	3	506.301	380.303	3	0.409786	0.196348	0.18807	0.384419	Org vs.Inorg
80	21	EFFECT OF TEN YEARS OF MINERAL AND ORGANIC FERTILIZATION ON THE HERBAGE PRODUCTION OF A MOUNTAIN MEADOW	AGB	71	3	746.301	572.781	3	535.89	402.528	3	0.3312	0.196348	0.18807	0.384419	Org vs.Inorg
81	21	EFFECT OF TEN YEARS OF MINERAL AND ORGANIC FERTILIZATION ON THE HERBAGE PRODUCTION OF A MOUNTAIN MEADOW	AGB	72	3	585.205	449.141	3	355.068	266.706	3	0.499653	0.196348	0.18807	0.384419	Org vs.Inorg
82	21	EFFECT OF TEN YEARS OF MINERAL AND ORGANIC FERTILIZATION ON THE HERBAGE PRODUCTION OF A MOUNTAIN MEADOW	AGB	73	3	591.781	454.188	3	581.918	437.102	3	0.0168071	0.196348	0.18807	0.384419	Org vs.Inorg
83	21	EFFECT OF TEN YEARS OF MINERAL AND ORGANIC FERTILIZATION ON THE HERBAGE PRODUCTION OF A MOUNTAIN MEADOW	AGB	74	3	821.918	630.816	3	812.055	609.967	3	0.0120726	0.196348	0.18807	0.384419	Org vs.Inorg
84	21	EFFECT OF TEN YEARS OF MINERAL AND ORGANIC FERTILIZATION ON THE HERBAGE PRODUCTION OF A MOUNTAIN MEADOW	AGB	75	3	624.658	479.42	3	486.575	365.486	3	0.249813	0.196348	0.18807	0.384419	Org vs.Inorg
85	21	EFFECT OF TEN YEARS OF MINERAL AND ORGANIC FERTILIZATION ON THE HERBAGE PRODUCTION OF A MOUNTAIN MEADOW	AGB	76	3	456.986	350.733	3	378.082	283.993	3	0.189542	0.196348	0.18807	0.384419	Org vs.Inorg
86	21	EFFECT OF TEN YEARS OF MINERAL AND ORGANIC FERTILIZATION ON THE HERBAGE PRODUCTION OF A MOUNTAIN MEADOW	AGB	77	3	545.753	418.861	3	499.726	375.364	3	0.0881065	0.196348	0.18807	0.384419	Org vs.Inorg
87	21	EFFECT OF TEN YEARS OF MINERAL AND ORGANIC FERTILIZATION ON THE HERBAGE PRODUCTION OF A MOUNTAIN MEADOW	AGB	78	3	798.904	613.153	3	687.123	516.126	3	0.150727	0.196348	0.18807	0.384419	Org vs.Inorg
88	21	EFFECT OF TEN YEARS OF MINERAL AND ORGANIC FERTILIZATION ON THE HERBAGE PRODUCTION OF A MOUNTAIN MEADOW	AGB	79	3	756.164	580.35	3	693.699	521.065	3	0.0862201	0.196348	0.18807	0.384419	Org vs.Inorg
89	22	Long-term alternative dairy manure management approaches enhance microbial biomass and activity in perennial forage grass	AGB	80	4	1240	951.691	4	1380	1036.57	4	-0.106972	0.147261	0.141053	0.288314	Org vs.Inorg
90	22	Long-term alternative dairy manure management approaches enhance microbial biomass and activity in perennial forage grass	AGB	81	4	890	683.068	4	760	570.866	4	0.157903	0.147261	0.141053	0.288314	Org vs.Inorg
91	23	The use of different N sources for the treatment of permanent grassland and effect on forage quality	AGB	82	4	591	453.588	4	427	320.737	4	0.325032	0.147261	0.141053	0.288314	Org vs.Inorg
92	23	The use of different N sources for the treatment of permanent grassland and effect on forage quality	AGB	83	4	276	211.828	4	278	208.817	4	-0.00722025	0.147261	0.141053	0.288314	Org vs.Inorg
93	24	15-year fertilization increased soil organic carbon stock even in systems reputed to be saturated like permanent grassland on andosols	AGB	84	3	2535.21	525.82	3	2441.31	507.05	3	0.0377417	0.0143392	0.0143792	0.0287184	Org vs.Inorg
94	24	15-year fertilization increased soil organic carbon stock even in systems reputed to be saturated like permanent grassland on andosols	AGB	85	3	2009.39	394.37	3	1521.13	225.35	3	0.278378	0.0128398	0.00731579	0.0201556	Org vs.Inorg
95	24	15-year fertilization increased soil organic carbon stock even in systems reputed to be saturated like permanent grassland on andosols	AGB	86	3	2422.54	356.8	3	1277	225.35	3	0.640303	0.0072308	0.0103804	0.0176112	Org vs.Inorg
96	24	15-year fertilization increased soil organic carbon stock even in systems reputed to be saturated like permanent grassland on andosols	AGB	87	3	2516.43	469.49	3	2441.31	507.05	3	0.0303064	0.0116028	0.0143792	0.025982	Org vs.Inorg
97	24	15-year fertilization increased soil organic carbon stock even in systems reputed to be saturated like permanent grassland on andosols	AGB	87	3	2553.99	488.26	3	2441.31	507.05	3	0.0451221	0.0121827	0.0143792	0.0265619	Org vs.Inorg
98	24	15-year fertilization increased soil organic carbon stock even in systems reputed to be saturated like permanent grassland on andosols	AGB	87	3	2629.11	525.82	3	2441.31	507.05	3	0.0741106	0.0133332	0.0143792	0.0277124	Org vs.Inorg
99	24	15-year fertilization increased soil organic carbon stock even in systems reputed to be saturated like permanent grassland on andosols	AGB	88	3	1708.92	394.37	3	1521.13	225.35	3	0.116408	0.0177518	0.00731579	0.0250676	Org vs.Inorg
100	24	15-year fertilization increased soil organic carbon stock even in systems reputed to be saturated like permanent grassland on andosols	AGB	88	3	1633.8	356.81	3	1521.13	225.35	3	0.0714551	0.0158985	0.00731579	0.0232142	Org vs.Inorg
101	24	15-year fertilization increased soil organic carbon stock even in systems reputed to be saturated like permanent grassland on andosols	AGB	88	3	1671.36	375.59	3	1521.13	225.35	3	0.0941842	0.0168332	0.00731579	0.024149	Org vs.Inorg
102	24	15-year fertilization increased soil organic carbon stock even in systems reputed to be saturated like permanent grassland on andosols	AGB	89	3	2103.29	338.02	3	1277	225.35	3	0.498989	0.00860925	0.0103804	0.0189896	Org vs.Inorg
103	24	15-year fertilization increased soil organic carbon stock even in systems reputed to be saturated like permanent grassland on andosols	AGB	89	3	1690.14	169.01	3	1277	225.35	3	0.280298	0.00333318	0.0103804	0.0137135	Org vs.Inorg
104	24	15-year fertilization increased soil organic carbon stock even in systems reputed to be saturated like permanent grassland on andosols	AGB	89	3	1671.36	244.13	3	1277	225.35	3	0.269124	0.00711182	0.0103804	0.0174922	Org vs.Inorg
105	25	The effect of sewage sludge and chemical fertilizer on natural pasture's yield and botanical composition	AGB	90	3	210.02	161.189	3	154.08	115.736	3	0.309731	0.196348	0.18807	0.384419	Org vs.Inorg
106	25	The effect of sewage sludge and chemical fertilizer on natural pasture's yield and botanical composition	AGB	91	3	205.01	157.344	3	132.06	99.1955	3	0.439802	0.196348	0.18807	0.384419	Org vs.Inorg
107	25	The effect of sewage sludge and chemical fertilizer on natural pasture's yield and botanical composition	AGB	92	3	312.06	239.504	3	221.07	166.055	3	0.344716	0.196348	0.18807	0.384419	Org vs.Inorg
108	26	Comparative effects of food processing liquid slurry and inorganic fertilizers on tanner grass (Brachiaria arrecta) pasture: grass yield, crude protein and P levels and residual soil N and P	AGB	93	3	193.711	30.5014	3	277.358	34.3154	3	-0.358942	0.00826438	0.00510241	0.0133668	Org vs.Inorg
109	26	Comparative effects of food processing liquid slurry and inorganic fertilizers on tanner grass (Brachiaria arrecta) pasture: grass yield, crude protein and P levels and residual soil N and P	AGB	94	3	290.566	68.629	3	305.975	64.8151	3	-0.0516727	0.0185954	0.0149575	0.0335529	Org vs.Inorg
110	26	Comparative effects of food processing liquid slurry and inorganic fertilizers on tanner grass (Brachiaria arrecta) pasture: grass yield, crude protein and P levels and residual soil N and P	AGB	95	3	290.566	68.629	3	310.377	41.9399	3	-0.0659569	0.0185954	0.00608631	0.0246817	Org vs.Inorg
1	1	MICROBIAL BIOMASS, N-MINERALIZATION, AND THE ACTIVITIES OF VARIOUS ENZYMES IN RELATION TO NITRATE LEACHING AND ROOT DISTRIBUTION IN A SLURRY-AMENDED GRASSLAND	AGB	1	4	703.2	643.835	4	481.4	489.719	4	0.378943	0.209571	0.258715	0.468286	Org vs.Amb
2	1	MICROBIAL BIOMASS, N-MINERALIZATION, AND THE ACTIVITIES OF VARIOUS ENZYMES IN RELATION TO NITRATE LEACHING AND ROOT DISTRIBUTION IN A SLURRY-AMENDED GRASSLAND	AGB	1	4	1033.1	945.885	4	481.4	489.719	4	0.763621	0.209571	0.258715	0.468286	Org vs.Amb
3	1	MICROBIAL BIOMASS, N-MINERALIZATION, AND THE ACTIVITIES OF VARIOUS ENZYMES IN RELATION TO NITRATE LEACHING AND ROOT DISTRIBUTION IN A SLURRY-AMENDED GRASSLAND	AGB	1	4	1374.3	1258.28	4	481.4	489.719	4	1.049	0.209571	0.258715	0.468286	Org vs.Amb
4	2	Size and activity of soil microbial communities in long-term experimental grassland plots treated with manure and inorganic fertilizers	AGB	2	3	744	681.191	3	207	210.577	3	1.27932	0.279428	0.344953	0.624381	Org vs.Amb
5	2	Size and activity of soil microbial communities in long-term experimental grassland plots treated with manure and inorganic fertilizers	AGB	2	3	831	760.846	3	207	210.577	3	1.38991	0.279428	0.344953	0.624381	Org vs.Amb
6	3	Effects of artificial interference on plant diversity and productivity in Maqu degraded Alpine meadow (in Chinese)	AGB	3	3	332.42	11.073	3	236.53	27.6799	3	0.340324	0.000369858	0.00456494	0.0049348	Org vs.Amb
8	3	Effects of artificial interference on plant diversity and productivity in Maqu degraded Alpine meadow (in Chinese)	AGB	3	3	370.776	38.7546	3	236.53	27.6799	3	0.449523	0.00364169	0.00456494	0.00820663	Org vs.Amb
9	3	Effects of artificial interference on plant diversity and productivity in Maqu degraded Alpine meadow (in Chinese)	AGB	3	3	405.936	22.1443	3	236.53	27.6799	3	0.54012	0.000991942	0.00456494	0.00555689	Org vs.Amb
10	3	Effects of artificial interference on plant diversity and productivity in Maqu degraded Alpine meadow (in Chinese)	AGB	3	3	581.735	55.3633	3	236.53	27.6799	3	0.89994	0.00301906	0.00456494	0.007584	Org vs.Amb
7	3	Effects of artificial interference on plant diversity and productivity in Maqu degraded Alpine meadow (in Chinese)	AGB	4	3	802.283	49.8259	3	600.913	27.6799	3	0.289011	0.00128568	0.000707269	0.00199295	Org vs.Amb
11	3	Effects of artificial interference on plant diversity and productivity in Maqu degraded Alpine meadow (in Chinese)	AGB	4	3	1057.99	60.8989	3	600.913	22.146	3	0.565676	0.00110442	0.000452737	0.00155716	Org vs.Amb
12	3	Effects of artificial interference on plant diversity and productivity in Maqu degraded Alpine meadow (in Chinese)	AGB	4	3	1032.42	49.8311	3	600.913	22.146	3	0.541211	0.000776545	0.000452737	0.00122928	Org vs.Amb
13	3	Effects of artificial interference on plant diversity and productivity in Maqu degraded Alpine meadow (in Chinese)	AGB	4	3	1185.84	38.7633	3	600.913	22.146	3	0.679756	0.000356179	0.000452737	0.000808916	Org vs.Amb
14	4	Study on niche characteristics and fertilization improvement of alpine sandy grassland in Maqu (in Chinese)	AGB	5	3	331.516	73.0267	3	230.494	16.8511	3	0.363451	0.0161746	0.00178163	0.0179562	Org vs.Amb
15	4	Study on niche characteristics and fertilization improvement of alpine sandy grassland in Maqu (in Chinese)	AGB	5	3	369.005	61.7736	3	230.494	16.8511	3	0.470585	0.00934157	0.00178163	0.0111232	Org vs.Amb
16	4	Study on niche characteristics and fertilization improvement of alpine sandy grassland in Maqu (in Chinese)	AGB	5	3	401.881	61.7909	3	230.494	16.8511	3	0.555931	0.00788012	0.00178163	0.00966175	Org vs.Amb
17	4	Study on niche characteristics and fertilization improvement of alpine sandy grassland in Maqu (in Chinese)	AGB	5	3	574.224	101.095	3	230.494	16.8511	3	0.912795	0.0103317	0.00178163	0.0121133	Org vs.Amb
18	5	Effects of fertilization on grass community diversity and productivity of degraded alpine grassland at Maqu, in South of Gansu Province (in Chinese)	AGB	6	3	258.898	237.042	3	79.1368	80.5043	3	1.18526	0.279428	0.344953	0.624381	Org vs.Amb
19	6	Response of the degraded grassland vegetation characteristics to different fertilizer treatments at Maqu County (in Chinese)	AGB	7	3	900	824.021	3	718.421	730.835	3	0.225339	0.279428	0.344953	0.624381	Org vs.Amb
20	6	Response of the degraded grassland vegetation characteristics to different fertilizer treatments at Maqu County (in Chinese)	AGB	7	3	931.579	852.934	3	718.421	730.835	3	0.259825	0.279428	0.344953	0.624381	Org vs.Amb
21	6	Response of the degraded grassland vegetation characteristics to different fertilizer treatments at Maqu County (in Chinese)	AGB	7	3	1215.79	1113.15	3	718.421	730.835	3	0.526094	0.279428	0.344953	0.624381	Org vs.Amb
22	6	Response of the degraded grassland vegetation characteristics to different fertilizer treatments at Maqu County (in Chinese)	AGB	7	3	1018.42	932.444	3	718.421	730.835	3	0.348952	0.279428	0.344953	0.624381	Org vs.Amb
23	7	Effects of Fertilization on Aboveground Biomass in Maqu Alpine Desertification Meadow (in Chinese)	AGB	8	3	333.594	9.47259	3	229.688	28.416	3	0.373203	0.000268769	0.00510186	0.00537063	Org vs.Amb
24	7	Effects of Fertilization on Aboveground Biomass in Maqu Alpine Desertification Meadow (in Chinese)	AGB	8	3	371.875	37.8886	3	229.688	28.416	3	0.481836	0.00346021	0.00510186	0.00856207	Org vs.Amb
25	7	Effects of Fertilization on Aboveground Biomass in Maqu Alpine Desertification Meadow (in Chinese)	AGB	8	3	399.219	28.416	3	229.688	28.416	3	0.552788	0.00168882	0.00510186	0.00679068	Org vs.Amb
26	7	Effects of Fertilization on Aboveground Biomass in Maqu Alpine Desertification Meadow (in Chinese)	AGB	8	3	579.688	56.8321	3	229.688	28.416	3	0.925768	0.00320388	0.00510186	0.00830575	Org vs.Amb
27	8	Effect of cattle slurry on soil and herbage chemical properties, yield, nutrient balance and plant species composition of moderately dry Arrhenatherion grassland	AGB	9	3	40.12	12.35	3	33.95	18.497	3	0.166986	0.0315857	0.0989468	0.130533	Org vs.Amb
28	8	Effect of cattle slurry on soil and herbage chemical properties, yield, nutrient balance and plant species composition of moderately dry Arrhenatherion grassland	AGB	9	3	46.29	3.09	3	33.95	18.497	3	0.310037	0.00148532	0.0989468	0.100432	Org vs.Amb
29	8	Effect of cattle slurry on soil and herbage chemical properties, yield, nutrient balance and plant species composition of moderately dry Arrhenatherion grassland	AGB	9	3	67.9	27.78	3	33.95	18.497	3	0.693147	0.0557961	0.0989468	0.154743	Org vs.Amb
30	8	Effect of cattle slurry on soil and herbage chemical properties, yield, nutrient balance and plant species composition of moderately dry Arrhenatherion grassland	AGB	9	3	61.73	21.603	3	33.95	18.497	3	0.597881	0.0408239	0.0989468	0.139771	Org vs.Amb
31	8	Effect of cattle slurry on soil and herbage chemical properties, yield, nutrient balance and plant species composition of moderately dry Arrhenatherion grassland	AGB	10	3	231.48	6.17	3	151.24	40.12	3	0.425625	0.000236822	0.0234567	0.0236935	Org vs.Amb
32	8	Effect of cattle slurry on soil and herbage chemical properties, yield, nutrient balance and plant species composition of moderately dry Arrhenatherion grassland	AGB	10	3	280.86	43.21	3	151.24	40.12	3	0.618988	0.00788983	0.0234567	0.0313465	Org vs.Amb
33	8	Effect of cattle slurry on soil and herbage chemical properties, yield, nutrient balance and plant species composition of moderately dry Arrhenatherion grassland	AGB	10	3	487.65	30.87	3	151.24	40.12	3	1.17073	0.00133578	0.0234567	0.0247925	Org vs.Amb
34	8	Effect of cattle slurry on soil and herbage chemical properties, yield, nutrient balance and plant species composition of moderately dry Arrhenatherion grassland	AGB	10	3	549.38	74.08	3	151.24	40.12	3	1.28992	0.00606087	0.0234567	0.0295176	Org vs.Amb
47	8	Effect of cattle slurry on soil and herbage chemical properties, yield, nutrient balance and plant species composition of moderately dry Arrhenatherion grassland	AGB	11	3	250	21.61	3	157.41	83.33	3	0.462607	0.00249062	0.0934151	0.0959057	Org vs.Amb
48	8	Effect of cattle slurry on soil and herbage chemical properties, yield, nutrient balance and plant species composition of moderately dry Arrhenatherion grassland	AGB	11	3	339.51	61.73	3	157.41	83.33	3	0.76865	0.0110196	0.0934151	0.104435	Org vs.Amb
49	8	Effect of cattle slurry on soil and herbage chemical properties, yield, nutrient balance and plant species composition of moderately dry Arrhenatherion grassland	AGB	11	3	490.74	98.77	3	157.41	83.33	3	1.13706	0.0135029	0.0934151	0.106918	Org vs.Amb
50	8	Effect of cattle slurry on soil and herbage chemical properties, yield, nutrient balance and plant species composition of moderately dry Arrhenatherion grassland	AGB	11	3	515.43	58.64	3	157.41	83.33	3	1.18615	0.00431447	0.0934151	0.0977295	Org vs.Amb
35	8	Effect of cattle slurry on soil and herbage chemical properties, yield, nutrient balance and plant species composition of moderately dry Arrhenatherion grassland	AGB	12	3	237.65	52.47	3	216.05	58.64	3	0.0952891	0.0162489	0.024556	0.040805	Org vs.Amb
36	8	Effect of cattle slurry on soil and herbage chemical properties, yield, nutrient balance and plant species composition of moderately dry Arrhenatherion grassland	AGB	12	3	370.37	27.78	3	216.05	58.64	3	0.538993	0.0018753	0.024556	0.0264313	Org vs.Amb
37	8	Effect of cattle slurry on soil and herbage chemical properties, yield, nutrient balance and plant species composition of moderately dry Arrhenatherion grassland	AGB	12	3	478.39	27.78	3	216.05	58.64	3	0.794916	0.00112403	0.024556	0.0256801	Org vs.Amb
38	8	Effect of cattle slurry on soil and herbage chemical properties, yield, nutrient balance and plant species composition of moderately dry Arrhenatherion grassland	AGB	12	3	456.79	52.47	3	216.05	58.64	3	0.748714	0.00439813	0.024556	0.0289542	Org vs.Amb
43	8	Effect of cattle slurry on soil and herbage chemical properties, yield, nutrient balance and plant species composition of moderately dry Arrhenatherion grassland	AGB	13	3	493.83	18.52	3	361.11	77.16	3	0.313009	0.00046882	0.0152189	0.0156878	Org vs.Amb
44	8	Effect of cattle slurry on soil and herbage chemical properties, yield, nutrient balance and plant species composition of moderately dry Arrhenatherion grassland	AGB	13	3	570.99	52.47	3	361.11	77.16	3	0.458189	0.00281478	0.0152189	0.0180337	Org vs.Amb
45	8	Effect of cattle slurry on soil and herbage chemical properties, yield, nutrient balance and plant species composition of moderately dry Arrhenatherion grassland	AGB	13	3	737.65	157.41	3	361.11	77.16	3	0.714287	0.015179	0.0152189	0.0303979	Org vs.Amb
46	8	Effect of cattle slurry on soil and herbage chemical properties, yield, nutrient balance and plant species composition of moderately dry Arrhenatherion grassland	AGB	13	3	753.09	188.27	3	361.11	77.16	3	0.735002	0.0208328	0.0152189	0.0360517	Org vs.Amb
39	8	Effect of cattle slurry on soil and herbage chemical properties, yield, nutrient balance and plant species composition of moderately dry Arrhenatherion grassland	AGB	14	3	577.16	40.12	3	407.41	83.33	3	0.348299	0.00161068	0.013945	0.0155557	Org vs.Amb
40	8	Effect of cattle slurry on soil and herbage chemical properties, yield, nutrient balance and plant species composition of moderately dry Arrhenatherion grassland	AGB	14	3	645.06	21.61	3	407.41	83.33	3	0.459523	0.0003741	0.013945	0.0143191	Org vs.Amb
41	8	Effect of cattle slurry on soil and herbage chemical properties, yield, nutrient balance and plant species composition of moderately dry Arrhenatherion grassland	AGB	14	3	709.88	80.24	3	407.41	83.33	3	0.555276	0.00425883	0.013945	0.0182038	Org vs.Amb
42	8	Effect of cattle slurry on soil and herbage chemical properties, yield, nutrient balance and plant species composition of moderately dry Arrhenatherion grassland	AGB	14	3	780.86	64.82	3	407.41	83.33	3	0.650576	0.00229694	0.013945	0.0162419	Org vs.Amb
51	9	Effect of organic fertilizer on biomass and species diversity in Alpine meadow (in Chinese)	AGB	15	3	166.222	20.0156	3	136	6.15917	3	0.200669	0.00483324	0.000683669	0.00551691	Org vs.Amb
52	9	Effect of organic fertilizer on biomass and species diversity in Alpine meadow (in Chinese)	AGB	15	3	138.667	10.7768	3	136	6.15917	3	0.0194205	0.00201332	0.000683669	0.00269699	Org vs.Amb
53	9	Effect of organic fertilizer on biomass and species diversity in Alpine meadow (in Chinese)	AGB	15	3	143.111	10.7768	3	136	6.15917	3	0.0509657	0.00189023	0.000683669	0.0025739	Org vs.Amb
54	9	Effect of organic fertilizer on biomass and species diversity in Alpine meadow (in Chinese)	AGB	15	3	139.556	13.8564	3	136	6.15917	3	0.0258111	0.00328612	0.000683669	0.00396979	Org vs.Amb
55	9	Effect of organic fertilizer on biomass and species diversity in Alpine meadow (in Chinese)	AGB	16	3	217.653	9.62847	3	153.337	7.69723	3	0.350264	0.000652325	0.000839951	0.00149228	Org vs.Amb
56	9	Effect of organic fertilizer on biomass and species diversity in Alpine meadow (in Chinese)	AGB	16	3	187.4	7.70243	3	153.337	7.69723	3	0.200607	0.000563112	0.000839951	0.00140306	Org vs.Amb
57	9	Effect of organic fertilizer on biomass and species diversity in Alpine meadow (in Chinese)	AGB	16	3	206.045	9.61115	3	153.337	7.69723	3	0.295456	0.000725279	0.000839951	0.00156523	Org vs.Amb
58	9	Effect of organic fertilizer on biomass and species diversity in Alpine meadow (in Chinese)	AGB	16	3	189.126	13.4702	3	153.337	7.69723	3	0.209775	0.00169091	0.000839951	0.00253087	Org vs.Amb
59	10	Effects of applying dairy wintering barn manure of differing C:N ratios directly to pasture on N mineralisation and forage growth	AGB	17	12	897.5	63.6127	12	926	942.001	12	-0.0312611	0.000418637	0.0862382	0.0866568	Org vs.Amb
62	11	Grassland compost amendments increase plant production without changing plant communities	AGB	18	3	218.31	56.9221	3	110.329	28.4611	3	0.682449	0.0226618	0.022182	0.0448438	Org vs.Amb
63	11	Grassland compost amendments increase plant production without changing plant communities	AGB	19	3	206.573	40.6582	3	117.371	24.3942	3	0.565314	0.012913	0.0143989	0.0273119	Org vs.Amb
61	11	Grassland compost amendments increase plant production without changing plant communities	AGB	20	3	302.817	36.593	3	159.624	24.3959	3	0.640308	0.0048676	0.00778605	0.0126537	Org vs.Amb
60	11	Grassland compost amendments increase plant production without changing plant communities	AGB	21	3	234.742	65.0524	3	169.014	52.857	3	0.328505	0.025599	0.0326016	0.0582006	Org vs.Amb
64	11	Grassland compost amendments increase plant production without changing plant communities	AGB	22	3	380.282	97.5803	3	262.911	81.3163	3	0.369098	0.0219478	0.0318872	0.053835	Org vs.Amb
67	11	Grassland compost amendments increase plant production without changing plant communities	AGB	23	3	441.315	97.5803	3	319.249	89.4483	3	0.323788	0.0162969	0.0261676	0.0424645	Org vs.Amb
66	11	Grassland compost amendments increase plant production without changing plant communities	AGB	24	3	478.873	89.4483	3	342.723	81.3163	3	0.334513	0.0116301	0.018765	0.030395	Org vs.Amb
65	11	Grassland compost amendments increase plant production without changing plant communities	AGB	25	3	680.751	170.766	3	539.906	154.502	3	0.231802	0.0209752	0.0272969	0.0482721	Org vs.Amb
74	12	Effects of organic fertilizer application on above-ground biomass of typical Kobresia altissima meadow in multiple counties (in Chinese)	AGB	27	3	80.6452	5.58725	3	78.7097	12.292	3	0.0242929	0.00159999	0.00812959	0.00972958	Org vs.Amb
75	12	Effects of organic fertilizer application on above-ground biomass of typical Kobresia altissima meadow in multiple counties (in Chinese)	AGB	27	3	96.7742	14.5264	3	78.7097	12.292	3	0.206614	0.00751058	0.00812959	0.0156402	Org vs.Amb
76	12	Effects of organic fertilizer application on above-ground biomass of typical Kobresia altissima meadow in multiple counties (in Chinese)	AGB	27	3	79.3548	20.1141	3	78.7097	12.292	3	0.00816254	0.0214158	0.00812959	0.0295454	Org vs.Amb
77	12	Effects of organic fertilizer application on above-ground biomass of typical Kobresia altissima meadow in multiple counties (in Chinese)	AGB	27	3	94.8387	25.7007	3	78.7097	12.292	3	0.186411	0.0244792	0.00812959	0.0326088	Org vs.Amb
78	12	Effects of organic fertilizer application on above-ground biomass of typical Kobresia altissima meadow in multiple counties (in Chinese)	AGB	27	3	95.4839	15.6441	3	78.7097	12.292	3	0.193191	0.00894782	0.00812959	0.0170774	Org vs.Amb
79	12	Effects of organic fertilizer application on above-ground biomass of typical Kobresia altissima meadow in multiple counties (in Chinese)	AGB	27	3	85.1613	15.6442	3	78.7097	12.292	3	0.0787807	0.0112487	0.00812959	0.0193783	Org vs.Amb
68	12	Effects of organic fertilizer application on above-ground biomass of typical Kobresia altissima meadow in multiple counties (in Chinese)	AGB	26	3	171.759	19.6467	3	162.037	44.9051	3	0.0582676	0.00436131	0.0256002	0.0299615	Org vs.Amb
69	12	Effects of organic fertilizer application on above-ground biomass of typical Kobresia altissima meadow in multiple counties (in Chinese)	AGB	26	3	225.231	47.7128	3	162.037	44.9051	3	0.329302	0.0149586	0.0256002	0.0405588	Org vs.Amb
70	12	Effects of organic fertilizer application on above-ground biomass of typical Kobresia altissima meadow in multiple counties (in Chinese)	AGB	26	3	171.759	115.069	3	162.037	44.9051	3	0.0582676	0.149608	0.0256002	0.175208	Org vs.Amb
71	12	Effects of organic fertilizer application on above-ground biomass of typical Kobresia altissima meadow in multiple counties (in Chinese)	AGB	26	3	225.231	84.1985	3	162.037	44.9051	3	0.329302	0.0465833	0.0256002	0.0721835	Org vs.Amb
72	12	Effects of organic fertilizer application on above-ground biomass of typical Kobresia altissima meadow in multiple counties (in Chinese)	AGB	26	3	217.13	67.3577	3	162.037	44.9051	3	0.292672	0.0320785	0.0256002	0.0576786	Org vs.Amb
73	12	Effects of organic fertilizer application on above-ground biomass of typical Kobresia altissima meadow in multiple counties (in Chinese)	AGB	26	3	171.759	45.1909	3	162.037	44.9051	3	0.0582676	0.023075	0.0256002	0.0486752	Org vs.Amb
80	13	Effects of fertilization on plant diversity and productivity of alpine grassland in northern Tibet (in Chinese)	AGB	28	3	30.0429	3.71681	3	30.0429	7.43379	3	0	0.00510194	0.0204087	0.0255106	Org vs.Amb
83	13	Effects of fertilization on plant diversity and productivity of alpine grassland in northern Tibet (in Chinese)	AGB	28	3	30.0429	18.5842	3	30.0429	7.43379	3	0	0.127551	0.0204087	0.14796	Org vs.Amb
81	13	Effects of fertilization on plant diversity and productivity of alpine grassland in northern Tibet (in Chinese)	AGB	29	3	124.464	7.43223	3	75.1073	7.43362	3	0.505099	0.00118858	0.00326524	0.00445382	Org vs.Amb
84	13	Effects of fertilization on plant diversity and productivity of alpine grassland in northern Tibet (in Chinese)	AGB	29	3	141.631	33.4511	3	75.1073	7.43362	3	0.634307	0.0185944	0.00326524	0.0218597	Org vs.Amb
82	13	Effects of fertilization on plant diversity and productivity of alpine grassland in northern Tibet (in Chinese)	AGB	30	3	141.631	7.43396	3	115.88	11.1509	3	0.20067	0.000918338	0.00308663	0.00400497	Org vs.Amb
85	13	Effects of fertilization on plant diversity and productivity of alpine grassland in northern Tibet (in Chinese)	AGB	30	3	242.489	29.7358	3	115.88	11.1509	3	0.738401	0.00501251	0.00308663	0.00809914	Org vs.Amb
86	15	Effects of fertilization on plant diversity and productivity of alpine meadow in Maqu County (in Chinese)	AGB	31	5	374.101	80.4336	5	341.727	72.3905	5	0.0905136	0.00924543	0.00897499	0.0182204	Org vs.Amb
87	15	Effects of fertilization on plant diversity and productivity of alpine meadow in Maqu County (in Chinese)	AGB	31	5	401.079	60.3269	5	341.727	72.3905	5	0.160146	0.00452472	0.00897499	0.0134997	Org vs.Amb
88	15	Effects of fertilization on plant diversity and productivity of alpine meadow in Maqu County (in Chinese)	AGB	31	5	449.64	60.3269	5	341.727	72.3905	5	0.274435	0.00360016	0.00897499	0.0125752	Org vs.Amb
89	16	Effect of sheep manure on productivity and nutrition of soil for Poa pratensis cv. Qinghai pasture (in Chinese)	AGB	32	4	254.14	26.1	4	224.11	10.28	4	0.125748	0.00263679	0.000526022	0.00316281	Org vs.Amb
90	16	Effect of sheep manure on productivity and nutrition of soil for Poa pratensis cv. Qinghai pasture (in Chinese)	AGB	32	4	328.74	102.18	4	224.11	10.28	4	0.38313	0.0241528	0.000526022	0.0246788	Org vs.Amb
91	16	Effect of sheep manure on productivity and nutrition of soil for Poa pratensis cv. Qinghai pasture (in Chinese)	AGB	32	4	362.23	17.44	4	224.11	10.28	4	0.480142	0.000579514	0.000526022	0.00110554	Org vs.Amb
92	16	Effect of sheep manure on productivity and nutrition of soil for Poa pratensis cv. Qinghai pasture (in Chinese)	AGB	32	4	439.39	69.4	4	224.11	10.28	4	0.67325	0.00623675	0.000526022	0.00676278	Org vs.Amb
93	16	Effect of sheep manure on productivity and nutrition of soil for Poa pratensis cv. Qinghai pasture (in Chinese)	AGB	32	4	272.93	88.24	4	224.11	10.28	4	0.197078	0.0261317	0.000526022	0.0266578	Org vs.Amb
94	16	Effect of sheep manure on productivity and nutrition of soil for Poa pratensis cv. Qinghai pasture (in Chinese)	AGB	32	4	199.86	141.76	4	224.11	10.28	4	-0.11452	0.125775	0.000526022	0.126301	Org vs.Amb
95	17	Effects of organic fertilizer on soil nutrient status, enzyme activity, and bacterial community diversity in Leymus chinensis steppe in Inner Mongolia, China	AGB	33	3	198.38	14.94	3	172.8	10.68	3	0.13805	0.00189053	0.00127331	0.00316384	Org vs.Amb
96	17	Effects of organic fertilizer on soil nutrient status, enzyme activity, and bacterial community diversity in Leymus chinensis steppe in Inner Mongolia, China	AGB	33	3	180.91	2.9	3	172.8	10.68	3	0.0458648	8.56544e-05	0.00127331	0.00135896	Org vs.Amb
97	17	Effects of organic fertilizer on soil nutrient status, enzyme activity, and bacterial community diversity in Leymus chinensis steppe in Inner Mongolia, China	AGB	33	3	214.27	5.26	3	172.8	10.68	3	0.215102	0.000200876	0.00127331	0.00147418	Org vs.Amb
98	17	Effects of organic fertilizer on soil nutrient status, enzyme activity, and bacterial community diversity in Leymus chinensis steppe in Inner Mongolia, China	AGB	33	3	191.49	1.99	3	172.8	10.68	3	0.102701	3.59992e-05	0.00127331	0.00130931	Org vs.Amb
99	17	Effects of organic fertilizer on soil nutrient status, enzyme activity, and bacterial community diversity in Leymus chinensis steppe in Inner Mongolia, China	AGB	33	3	219.78	10.37	3	172.8	10.68	3	0.240492	0.000742096	0.00127331	0.0020154	Org vs.Amb
100	17	Effects of organic fertilizer on soil nutrient status, enzyme activity, and bacterial community diversity in Leymus chinensis steppe in Inner Mongolia, China	AGB	33	3	244.11	13.59	3	172.8	10.68	3	0.345484	0.00103311	0.00127331	0.00230642	Org vs.Amb
101	18	Effects of organic fertilizer return on soil nutrients in temperate meadow steppe (in Chinese)	AGB	34	3	191.49	4.2262	3	172.8	22.6552	3	0.102701	0.000162363	0.00572965	0.00589201	Org vs.Amb
102	18	Effects of organic fertilizer return on soil nutrients in temperate meadow steppe (in Chinese)	AGB	34	3	219.78	22.7765	3	172.8	22.6552	3	0.240492	0.00357994	0.00572965	0.00930958	Org vs.Amb
103	18	Effects of organic fertilizer return on soil nutrients in temperate meadow steppe (in Chinese)	AGB	34	3	244.11	28.8213	3	172.8	22.6552	3	0.345484	0.0046466	0.00572965	0.0103763	Org vs.Amb
104	18	Effects of organic fertilizer return on soil nutrients in temperate meadow steppe (in Chinese)	AGB	34	3	198.38	31.6792	3	172.8	22.6552	3	0.13805	0.00850025	0.00572965	0.0142299	Org vs.Amb
105	18	Effects of organic fertilizer return on soil nutrients in temperate meadow steppe (in Chinese)	AGB	34	3	180.91	6.14878	3	172.8	22.6552	3	0.0458648	0.000385063	0.00572965	0.00611471	Org vs.Amb
106	18	Effects of organic fertilizer return on soil nutrients in temperate meadow steppe (in Chinese)	AGB	34	3	214.27	11.1717	3	172.8	22.6552	3	0.215102	0.000906143	0.00572965	0.00663579	Org vs.Amb
107	19	Management of Warm- and Cool-Season Grasses for Biomass on Marginal Lands: I. Yield and Soil Fertility Status	AGB	35	6	1030	943.047	6	657	668.353	6	0.44963	0.139714	0.172476	0.312191	Org vs.Amb
108	19	Management of Warm- and Cool-Season Grasses for Biomass on Marginal Lands: I. Yield and Soil Fertility Status	AGB	35	6	800	732.463	6	657	668.353	6	0.196928	0.139714	0.172476	0.312191	Org vs.Amb
109	20	Switchgrass and Soil Carbon Sequestration Response to Ammonium Nitrate, Manure, and Harvest Frequency on Conservation Reserve Program Land	AGB	36	4	970	888.112	4	560	569.677	4	0.549359	0.209571	0.258715	0.468286	Org vs.Amb
110	20	Switchgrass and Soil Carbon Sequestration Response to Ammonium Nitrate, Manure, and Harvest Frequency on Conservation Reserve Program Land	AGB	36	4	780	714.152	4	560	569.677	4	0.331357	0.209571	0.258715	0.468286	Org vs.Amb
111	20	Switchgrass and Soil Carbon Sequestration Response to Ammonium Nitrate, Manure, and Harvest Frequency on Conservation Reserve Program Land	AGB	37	4	970	888.112	4	630	640.886	4	0.431576	0.209571	0.258715	0.468286	Org vs.Amb
112	20	Switchgrass and Soil Carbon Sequestration Response to Ammonium Nitrate, Manure, and Harvest Frequency on Conservation Reserve Program Land	AGB	37	4	1050	238.051	4	630	640.886	4	0.510826	0.0128499	0.258715	0.271565	Org vs.Amb
113	21	Dairy manure compost improves soil and increases tall wheatgrass yield	AGB	38	4	640	585.971	4	485.7	494.093	4	0.275877	0.209571	0.258715	0.468286	Org vs.Amb
114	21	Dairy manure compost improves soil and increases tall wheatgrass yield	AGB	38	4	700.3	641.18	4	485.7	494.093	4	0.365918	0.209571	0.258715	0.468286	Org vs.Amb
115	21	Dairy manure compost improves soil and increases tall wheatgrass yield	AGB	38	4	797	729.717	4	485.7	494.093	4	0.495264	0.209571	0.258715	0.468286	Org vs.Amb
116	21	Dairy manure compost improves soil and increases tall wheatgrass yield	AGB	38	4	898.9	823.014	4	485.7	494.093	4	0.615581	0.209571	0.258715	0.468286	Org vs.Amb
117	21	Dairy manure compost improves soil and increases tall wheatgrass yield	AGB	38	4	953.6	873.096	4	485.7	494.093	4	0.674653	0.209571	0.258715	0.468286	Org vs.Amb
124	22	Effect combined microbial fertilizer on plant speices diversity and biomass of common species in the Hulunbuir Leymus chinensis meadow steppe (in Chinese)	AGB	40	3	172.34	31.8351	3	155.62	64.796	3	0.102052	0.0113741	0.0577889	0.0691631	Org vs.Amb
125	22	Effect combined microbial fertilizer on plant speices diversity and biomass of common species in the Hulunbuir Leymus chinensis meadow steppe (in Chinese)	AGB	40	3	205.88	24.699	3	155.62	64.796	3	0.279876	0.00479745	0.0577889	0.0625864	Org vs.Amb
126	22	Effect combined microbial fertilizer on plant speices diversity and biomass of common species in the Hulunbuir Leymus chinensis meadow steppe (in Chinese)	AGB	40	3	185.19	18.5156	3	155.62	64.796	3	0.173965	0.00333212	0.0577889	0.061121	Org vs.Amb
127	22	Effect combined microbial fertilizer on plant speices diversity and biomass of common species in the Hulunbuir Leymus chinensis meadow steppe (in Chinese)	AGB	40	3	233.38	57.0018	3	155.62	64.796	3	0.405251	0.0198851	0.0577889	0.0776741	Org vs.Amb
128	22	Effect combined microbial fertilizer on plant speices diversity and biomass of common species in the Hulunbuir Leymus chinensis meadow steppe (in Chinese)	AGB	40	3	185.94	26.8468	3	155.62	64.796	3	0.178007	0.00694893	0.0577889	0.0647378	Org vs.Amb
129	22	Effect combined microbial fertilizer on plant speices diversity and biomass of common species in the Hulunbuir Leymus chinensis meadow steppe (in Chinese)	AGB	40	3	226.95	53.6416	3	155.62	64.796	3	0.377313	0.0186218	0.0577889	0.0764107	Org vs.Amb
130	22	Effect combined microbial fertilizer on plant speices diversity and biomass of common species in the Hulunbuir Leymus chinensis meadow steppe (in Chinese)	AGB	41	3	143.47	29.9125	3	169.01	22.0836	3	-0.163832	0.0144898	0.00569109	0.0201809	Org vs.Amb
131	22	Effect combined microbial fertilizer on plant speices diversity and biomass of common species in the Hulunbuir Leymus chinensis meadow steppe (in Chinese)	AGB	41	3	206.55	23.6425	3	169.01	22.0836	3	0.200585	0.00436732	0.00569109	0.0100584	Org vs.Amb
132	22	Effect combined microbial fertilizer on plant speices diversity and biomass of common species in the Hulunbuir Leymus chinensis meadow steppe (in Chinese)	AGB	41	3	183.53	22.915	3	169.01	22.0836	3	0.0824203	0.00519644	0.00569109	0.0108875	Org vs.Amb
133	22	Effect combined microbial fertilizer on plant speices diversity and biomass of common species in the Hulunbuir Leymus chinensis meadow steppe (in Chinese)	AGB	41	3	249.54	22.0663	3	169.01	22.0836	3	0.389661	0.0026065	0.00569109	0.0082976	Org vs.Amb
134	22	Effect combined microbial fertilizer on plant speices diversity and biomass of common species in the Hulunbuir Leymus chinensis meadow steppe (in Chinese)	AGB	41	3	193.66	18.2905	3	169.01	22.0836	3	0.136146	0.00297336	0.00569109	0.00866445	Org vs.Amb
135	22	Effect combined microbial fertilizer on plant speices diversity and biomass of common species in the Hulunbuir Leymus chinensis meadow steppe (in Chinese)	AGB	41	3	231.98	39.2483	3	169.01	22.0836	3	0.316693	0.00954155	0.00569109	0.0152326	Org vs.Amb
118	22	Effect combined microbial fertilizer on plant speices diversity and biomass of common species in the Hulunbuir Leymus chinensis meadow steppe (in Chinese)	AGB	39	3	245.45	74.8766	3	251.83	40.3914	3	-0.025661	0.0310202	0.00857516	0.0395953	Org vs.Amb
119	22	Effect combined microbial fertilizer on plant speices diversity and biomass of common species in the Hulunbuir Leymus chinensis meadow steppe (in Chinese)	AGB	39	3	280.93	10.8426	3	251.83	40.3914	3	0.109351	0.000496538	0.00857516	0.0090717	Org vs.Amb
120	22	Effect combined microbial fertilizer on plant speices diversity and biomass of common species in the Hulunbuir Leymus chinensis meadow steppe (in Chinese)	AGB	39	3	267.32	57.0364	3	251.83	40.3914	3	0.0596922	0.0151747	0.00857516	0.0237499	Org vs.Amb
121	22	Effect combined microbial fertilizer on plant speices diversity and biomass of common species in the Hulunbuir Leymus chinensis meadow steppe (in Chinese)	AGB	39	3	269.91	50.5412	3	251.83	40.3914	3	0.0693343	0.0116878	0.00857516	0.020263	Org vs.Amb
122	22	Effect combined microbial fertilizer on plant speices diversity and biomass of common species in the Hulunbuir Leymus chinensis meadow steppe (in Chinese)	AGB	39	3	223.88	27.2452	3	251.83	40.3914	3	-0.117644	0.00493659	0.00857516	0.0135117	Org vs.Amb
123	22	Effect combined microbial fertilizer on plant speices diversity and biomass of common species in the Hulunbuir Leymus chinensis meadow steppe (in Chinese)	AGB	39	3	206.96	29.0985	3	251.83	40.3914	3	-0.196229	0.0065894	0.00857516	0.0151646	Org vs.Amb
139	23	Effect of Fertilizer Additions on Plant Communities and Soil Properties in a Temperate Grassland Steppe	AGB	43	3	135.71	12.3842	3	119.64	18.5676	3	0.126033	0.0027758	0.00802854	0.0108043	Org vs.Amb
140	23	Effect of Fertilizer Additions on Plant Communities and Soil Properties in a Temperate Grassland Steppe	AGB	43	3	150	24.751	3	119.64	18.5676	3	0.226148	0.00907574	0.00802854	0.0171043	Org vs.Amb
141	23	Effect of Fertilizer Additions on Plant Communities and Soil Properties in a Temperate Grassland Steppe	AGB	43	3	180.36	37.1178	3	119.64	18.5676	3	0.410468	0.0141177	0.00802854	0.0221462	Org vs.Amb
136	23	Effect of Fertilizer Additions on Plant Communities and Soil Properties in a Temperate Grassland Steppe	AGB	42	3	152.11	12.211	3	142.25	17.078	3	0.0670179	0.00214814	0.00480451	0.00695265	Org vs.Amb
137	23	Effect of Fertilizer Additions on Plant Communities and Soil Properties in a Temperate Grassland Steppe	AGB	42	3	176.06	24.3873	3	142.25	17.078	3	0.213239	0.00639564	0.00480451	0.0112002	Org vs.Amb
138	23	Effect of Fertilizer Additions on Plant Communities and Soil Properties in a Temperate Grassland Steppe	AGB	42	3	184.51	31.7139	3	142.25	17.078	3	0.260118	0.00984775	0.00480451	0.0146523	Org vs.Amb
142	24	Impacts of 120 years of fertilizer addition on a temperate grassland ecosystem	AGB	44	4	768.21	39.74	4	321.19	52.98	4	0.87203	0.000669015	0.00680205	0.00747107	Org vs.Amb
143	24	Impacts of 120 years of fertilizer addition on a temperate grassland ecosystem	AGB	44	4	635.76	46.36	4	321.19	52.98	4	0.682788	0.00132935	0.00680205	0.0081314	Org vs.Amb
144	24	Impacts of 120 years of fertilizer addition on a temperate grassland ecosystem	AGB	44	4	814.57	33.12	4	321.19	52.98	4	0.930628	0.000413299	0.00680205	0.00721535	Org vs.Amb
145	24	Impacts of 120 years of fertilizer addition on a temperate grassland ecosystem	AGB	44	4	692.05	66.24	4	321.19	52.98	4	0.767625	0.00229037	0.00680205	0.00909242	Org vs.Amb
146	24	Impacts of 120 years of fertilizer addition on a temperate grassland ecosystem	AGB	44	4	665.56	46.36	4	321.19	52.98	4	0.728596	0.00121298	0.00680205	0.00801503	Org vs.Amb
150	25	The effect of root and fertilization on vegetation characteristics and nutrient content of Leymus chinensis meadow (in Chinese)	AGB	46	3	215.26	6.18	3	207.4	19.46	3	0.0371973	0.000274745	0.00293459	0.00320933	Org vs.Amb
151	25	The effect of root and fertilization on vegetation characteristics and nutrient content of Leymus chinensis meadow (in Chinese)	AGB	46	3	217.11	27.27	3	207.4	19.46	3	0.0457548	0.00525883	0.00293459	0.00819342	Org vs.Amb
152	25	The effect of root and fertilization on vegetation characteristics and nutrient content of Leymus chinensis meadow (in Chinese)	AGB	46	3	209.47	15.61	3	207.4	19.46	3	0.00993124	0.00185115	0.00293459	0.00478573	Org vs.Amb
147	25	The effect of root and fertilization on vegetation characteristics and nutrient content of Leymus chinensis meadow (in Chinese)	AGB	45	3	336.89	25.94	3	344.8	61.22	3	-0.0232081	0.00197625	0.0105083	0.0124845	Org vs.Amb
148	25	The effect of root and fertilization on vegetation characteristics and nutrient content of Leymus chinensis meadow (in Chinese)	AGB	45	3	262.62	17.16	3	344.8	61.22	3	-0.272256	0.00142317	0.0105083	0.0119314	Org vs.Amb
149	25	The effect of root and fertilization on vegetation characteristics and nutrient content of Leymus chinensis meadow (in Chinese)	AGB	45	3	269.29	53.35	3	344.8	61.22	3	-0.247176	0.013083	0.0105083	0.0235913	Org vs.Amb
153	26	Microbial biomass, organic matter mineralization and nitrogen in soils from long-term experimental grassland plots (Palace Leas meadow hay plots, UK)	AGB	47	6	420	384.543	6	210	213.629	6	0.693147	0.139714	0.172476	0.312191	Org vs.Amb
169	27	Effects of 5years of digestate application on biomass production and quality of cocksfoot (Dactylis glomerata L.)	AGB	51	4	270	247.206	4	160	162.765	4	0.523248	0.209571	0.258715	0.468286	Org vs.Amb
170	27	Effects of 5years of digestate application on biomass production and quality of cocksfoot (Dactylis glomerata L.)	AGB	51	4	330	302.141	4	160	162.765	4	0.723919	0.209571	0.258715	0.468286	Org vs.Amb
171	27	Effects of 5years of digestate application on biomass production and quality of cocksfoot (Dactylis glomerata L.)	AGB	51	4	410	375.387	4	160	162.765	4	0.940983	0.209571	0.258715	0.468286	Org vs.Amb
172	27	Effects of 5years of digestate application on biomass production and quality of cocksfoot (Dactylis glomerata L.)	AGB	51	4	480	439.478	4	160	162.765	4	1.09861	0.209571	0.258715	0.468286	Org vs.Amb
173	27	Effects of 5years of digestate application on biomass production and quality of cocksfoot (Dactylis glomerata L.)	AGB	51	4	530	485.257	4	160	162.765	4	1.1977	0.209571	0.258715	0.468286	Org vs.Amb
159	27	Effects of 5years of digestate application on biomass production and quality of cocksfoot (Dactylis glomerata L.)	AGB	49	4	430	393.699	4	170	172.938	4	0.927987	0.209571	0.258715	0.468286	Org vs.Amb
160	27	Effects of 5years of digestate application on biomass production and quality of cocksfoot (Dactylis glomerata L.)	AGB	49	4	710	650.061	4	170	172.938	4	1.42947	0.209571	0.258715	0.468286	Org vs.Amb
161	27	Effects of 5years of digestate application on biomass production and quality of cocksfoot (Dactylis glomerata L.)	AGB	49	4	840	769.086	4	170	172.938	4	1.5976	0.209571	0.258715	0.468286	Org vs.Amb
162	27	Effects of 5years of digestate application on biomass production and quality of cocksfoot (Dactylis glomerata L.)	AGB	49	4	950	869.8	4	170	172.938	4	1.72066	0.209571	0.258715	0.468286	Org vs.Amb
163	27	Effects of 5years of digestate application on biomass production and quality of cocksfoot (Dactylis glomerata L.)	AGB	49	4	780	714.152	4	170	172.938	4	1.5235	0.209571	0.258715	0.468286	Org vs.Amb
174	27	Effects of 5years of digestate application on biomass production and quality of cocksfoot (Dactylis glomerata L.)	AGB	52	4	260	238.051	4	180	183.11	4	0.367725	0.209571	0.258715	0.468286	Org vs.Amb
175	27	Effects of 5years of digestate application on biomass production and quality of cocksfoot (Dactylis glomerata L.)	AGB	52	4	420	384.543	4	180	183.11	4	0.847298	0.209571	0.258715	0.468286	Org vs.Amb
176	27	Effects of 5years of digestate application on biomass production and quality of cocksfoot (Dactylis glomerata L.)	AGB	52	4	520	476.101	4	180	183.11	4	1.06087	0.209571	0.258715	0.468286	Org vs.Amb
177	27	Effects of 5years of digestate application on biomass production and quality of cocksfoot (Dactylis glomerata L.)	AGB	52	4	570	521.88	4	180	183.11	4	1.15268	0.209571	0.258715	0.468286	Org vs.Amb
178	27	Effects of 5years of digestate application on biomass production and quality of cocksfoot (Dactylis glomerata L.)	AGB	52	4	720	659.217	4	180	183.11	4	1.38629	0.209571	0.258715	0.468286	Org vs.Amb
164	27	Effects of 5years of digestate application on biomass production and quality of cocksfoot (Dactylis glomerata L.)	AGB	50	4	480	439.478	4	200	203.456	4	0.875469	0.209571	0.258715	0.468286	Org vs.Amb
165	27	Effects of 5years of digestate application on biomass production and quality of cocksfoot (Dactylis glomerata L.)	AGB	50	4	410	375.387	4	200	203.456	4	0.71784	0.209571	0.258715	0.468286	Org vs.Amb
166	27	Effects of 5years of digestate application on biomass production and quality of cocksfoot (Dactylis glomerata L.)	AGB	50	4	720	659.217	4	200	203.456	4	1.28093	0.209571	0.258715	0.468286	Org vs.Amb
167	27	Effects of 5years of digestate application on biomass production and quality of cocksfoot (Dactylis glomerata L.)	AGB	50	4	760	695.84	4	200	203.456	4	1.335	0.209571	0.258715	0.468286	Org vs.Amb
168	27	Effects of 5years of digestate application on biomass production and quality of cocksfoot (Dactylis glomerata L.)	AGB	50	4	840	769.086	4	200	203.456	4	1.43508	0.209571	0.258715	0.468286	Org vs.Amb
154	27	Effects of 5years of digestate application on biomass production and quality of cocksfoot (Dactylis glomerata L.)	AGB	48	4	630	576.815	4	520	528.986	4	0.191891	0.209571	0.258715	0.468286	Org vs.Amb
155	27	Effects of 5years of digestate application on biomass production and quality of cocksfoot (Dactylis glomerata L.)	AGB	48	4	810	741.619	4	520	528.986	4	0.443205	0.209571	0.258715	0.468286	Org vs.Amb
156	27	Effects of 5years of digestate application on biomass production and quality of cocksfoot (Dactylis glomerata L.)	AGB	48	4	870	796.554	4	520	528.986	4	0.514664	0.209571	0.258715	0.468286	Org vs.Amb
157	27	Effects of 5years of digestate application on biomass production and quality of cocksfoot (Dactylis glomerata L.)	AGB	48	4	980	897.268	4	520	528.986	4	0.633724	0.209571	0.258715	0.468286	Org vs.Amb
158	27	Effects of 5years of digestate application on biomass production and quality of cocksfoot (Dactylis glomerata L.)	AGB	48	4	1040	952.202	4	520	528.986	4	0.693147	0.209571	0.258715	0.468286	Org vs.Amb
179	28	Effects of fertilizations on soil bacteria and fungi communities in a degraded arid steppe revealed by high through-put sequencing	AGB	53	3	85.66	79.0983	3	89.74	91.4111	3	-0.0465306	0.284221	0.345863	0.630085	Org vs.Amb
186	29	The Effect of Fertilizers on Biomass and Biodiversity on a Semi-Arid Grassland of Northern China	AGB	66	3	143.47	25.6863	3	102.41	10.7214	3	0.337142	0.0106846	0.00365339	0.014338	Org vs.Amb
187	29	The Effect of Fertilizers on Biomass and Biodiversity on a Semi-Arid Grassland of Northern China	AGB	66	3	178.69	26.1366	3	102.41	10.7214	3	0.556668	0.00713145	0.00365339	0.0107848	Org vs.Amb
188	29	The Effect of Fertilizers on Biomass and Biodiversity on a Semi-Arid Grassland of Northern China	AGB	66	3	144.24	7.46514	3	102.41	10.7214	3	0.342494	0.000892859	0.00365339	0.00454625	Org vs.Amb
183	29	The Effect of Fertilizers on Biomass and Biodiversity on a Semi-Arid Grassland of Northern China	AGB	65	3	131.12	9.43968	3	122.81	13.51	3	0.0654745	0.00172765	0.00403387	0.00576152	Org vs.Amb
184	29	The Effect of Fertilizers on Biomass and Biodiversity on a Semi-Arid Grassland of Northern China	AGB	65	3	187.54	8.81614	3	122.81	13.51	3	0.423354	0.000736627	0.00403387	0.0047705	Org vs.Amb
185	29	The Effect of Fertilizers on Biomass and Biodiversity on a Semi-Arid Grassland of Northern China	AGB	65	3	207.06	12.7306	3	122.81	13.51	3	0.52237	0.00126003	0.00403387	0.0052939	Org vs.Amb
180	29	The Effect of Fertilizers on Biomass and Biodiversity on a Semi-Arid Grassland of Northern China	AGB	64	3	136.36	9.19719	3	126.82	16.593	3	0.0725297	0.0015164	0.00570631	0.00722272	Org vs.Amb
181	29	The Effect of Fertilizers on Biomass and Biodiversity on a Semi-Arid Grassland of Northern China	AGB	64	3	152.6	5.81969	3	126.82	16.593	3	0.185051	0.000484808	0.00570631	0.00619112	Org vs.Amb
182	29	The Effect of Fertilizers on Biomass and Biodiversity on a Semi-Arid Grassland of Northern China	AGB	64	3	151.01	4.39941	3	126.82	16.593	3	0.174577	0.000282915	0.00570631	0.00598923	Org vs.Amb
189	30	Effects of organic fertilizer onplant species diversity and biomass of common species of Leymus chinensis steppe (in Chinese)	AGB	67	3	198.19	9.40504	3	172.398	9.40504	3	0.13942	0.000750648	0.000992054	0.0017427	Org vs.Amb
190	30	Effects of organic fertilizer onplant species diversity and biomass of common species of Leymus chinensis steppe (in Chinese)	AGB	67	3	180.543	2.35039	3	172.398	9.40504	3	0.0461632	5.64935e-05	0.000992054	0.00104855	Org vs.Amb
191	30	Effects of organic fertilizer onplant species diversity and biomass of common species of Leymus chinensis steppe (in Chinese)	AGB	67	3	213.122	4.70252	3	172.398	9.40504	3	0.212059	0.000162287	0.000992054	0.00115434	Org vs.Amb
192	30	Effects of organic fertilizer onplant species diversity and biomass of common species of Leymus chinensis steppe (in Chinese)	AGB	67	3	191.403	2.35039	3	172.398	9.40504	3	0.104575	5.02646e-05	0.000992054	0.00104232	Org vs.Amb
193	30	Effects of organic fertilizer on plant species diversity and biomass of common species of Leymus chinensis steppe (in Chinese)	AGB	67	3	219.91	7.05291	3	172.398	9.40504	3	0.243413	0.000342867	0.000992054	0.00133492	Org vs.Amb
194	30	Effects of organic fertilizer onplant species diversity and biomass of common species of Leymus chinensis steppe (in Chinese)	AGB	67	3	244.344	9.40504	3	172.398	9.40504	3	0.348771	0.000493851	0.000992054	0.00148591	Org vs.Amb
195	31	Effects of Compound Bio-fertilizers on Plant Community Diversity and Productivity of Leymus chinensis Mowing Pasture in Horqin (in Chinese)	AGB	68	3	120.889	13.3437	3	109.63	12.3166	3	0.0977617	0.00406124	0.00420729	0.00826853	Org vs.Amb
196	31	Effects of Compound Bio-fertilizers on Plant Community Diversity and Productivity of Leymus chinensis Mowing Pasture in Horqin (in Chinese)	AGB	68	3	136.889	6.15744	3	109.63	12.3166	3	0.222059	0.000674438	0.00420729	0.00488173	Org vs.Amb
197	31	Effects of Compound Bio-fertilizers on Plant Community Diversity and Productivity of Leymus chinensis Mowing Pasture in Horqin (in Chinese)	AGB	68	3	130.37	6.15917	3	109.63	12.3166	3	0.173266	0.000743992	0.00420729	0.00495128	Org vs.Amb
198	31	Effects of Compound Bio-fertilizers on Plant Community Diversity and Productivity of Leymus chinensis Mowing Pasture in Horqin (in Chinese)	AGB	68	3	130.37	10.2641	3	109.63	12.3166	3	0.173266	0.00206618	0.00420729	0.00627347	Org vs.Amb
205	32	Effect of cutting root and fertility regulation on vegetation improvement of degraded Leymus chinensis meadow steppe (in Chinese)	AGB	71	3	231.481	48.1129	3	208.333	4.0097	3	0.10536	0.0144003	0.000123477	0.0145238	Org vs.Amb
206	32	Effect of cutting root and fertility regulation on vegetation improvement of degraded Leymus chinensis meadow steppe (in Chinese)	AGB	71	3	206.019	64.15	3	208.333	4.0097	3	-0.0111694	0.0323189	0.000123477	0.0324424	Org vs.Amb
207	32	Effect of cutting root and fertility regulation on vegetation improvement of degraded Leymus chinensis meadow steppe (in Chinese)	AGB	71	3	238.426	4.0097	3	208.333	4.0097	3	0.134921	9.42746e-05	0.000123477	0.000217752	Org vs.Amb
202	32	Effect of cutting root and fertility regulation on vegetation improvement of degraded Leymus chinensis meadow steppe (in Chinese)	AGB	70	3	261.574	64.15	3	252.315	56.1306	3	0.0360389	0.0200485	0.0164965	0.036545	Org vs.Amb
203	32	Effect of cutting root and fertility regulation on vegetation improvement of degraded Leymus chinensis meadow steppe (in Chinese)	AGB	70	3	252.315	16.0371	3	252.315	56.1306	3	0	0.00134661	0.0164965	0.0178431	Org vs.Amb
204	32	Effect of cutting root and fertility regulation on vegetation improvement of degraded Leymus chinensis meadow steppe (in Chinese)	AGB	70	3	236.111	4.0097	3	252.315	56.1306	3	-0.0663763	9.61323e-05	0.0164965	0.0165926	Org vs.Amb
199	32	Effect of cutting root and fertility regulation on vegetation improvement of degraded Leymus chinensis meadow steppe (in Chinese)	AGB	69	3	324.074	36.0838	3	254.63	68.1579	3	0.24116	0.00413252	0.0238832	0.0280157	Org vs.Amb
200	32	Effect of cutting root and fertility regulation on vegetation improvement of degraded Leymus chinensis meadow steppe (in Chinese)	AGB	69	3	217.593	32.0741	3	254.63	68.1579	3	-0.157185	0.00724266	0.0238832	0.0311259	Org vs.Amb
201	32	Effect of cutting root and fertility regulation on vegetation improvement of degraded Leymus chinensis meadow steppe (in Chinese)	AGB	69	3	233.796	4.0097	3	254.63	68.1579	3	-0.0853626	9.80455e-05	0.0238832	0.0239812	Org vs.Amb
208	33	Effects of Different Nutrient Management Models on Population Characteristics of Stipa grandis Grassland (in Chinese)	AGB	72	3	241.791	62.0438	3	202.985	62.0438	3	0.174942	0.021948	0.0311421	0.0530901	Org vs.Amb
209	34	Effectd of root cutting ang organic fertilizer application on aboveground biomass ans doil nutrients in mowing grassland of Leymus chinensis meadow (in Chinese)	AGB	73	3	397.98	62.9826	3	226.263	6.99749	3	0.564704	0.00834828	0.000318813	0.00866709	Org vs.Amb
210	34	Effectd of root cutting ang organic fertilizer application on aboveground biomass ans doil nutrients in mowing grassland of Leymus chinensis meadow (in Chinese)	AGB	73	3	521.212	55.9851	3	226.263	6.99749	3	0.834459	0.00384587	0.000318813	0.00416468	Org vs.Amb
211	34	Effectd of root cutting ang organic fertilizer application on aboveground biomass ans doil nutrients in mowing grassland of Leymus chinensis meadow (in Chinese)	AGB	73	3	545.455	48.9859	3	226.263	6.99749	3	0.879922	0.00268845	0.000318813	0.00300727	Org vs.Amb
214	35	Yield response of long-term mixed grassland swards and nutrient cycling under different nutrient sources and management regimes	AGB	76	6	463	423.913	6	260	264.493	6	0.577045	0.139714	0.172476	0.312191	Org vs.Amb
217	35	Yield response of long-term mixed grassland swards and nutrient cycling under different nutrient sources and management regimes	AGB	79	6	490	448.634	6	406	413.016	6	0.188052	0.139714	0.172476	0.312191	Org vs.Amb
215	35	Yield response of long-term mixed grassland swards and nutrient cycling under different nutrient sources and management regimes	AGB	77	6	707	647.314	6	550	559.504	6	0.251112	0.139714	0.172476	0.312191	Org vs.Amb
213	35	Yield response of long-term mixed grassland swards and nutrient cycling under different nutrient sources and management regimes	AGB	75	6	920	842.333	6	632	642.921	6	0.375484	0.139714	0.172476	0.312191	Org vs.Amb
216	35	Yield response of long-term mixed grassland swards and nutrient cycling under different nutrient sources and management regimes	AGB	78	6	916	838.671	6	638	649.025	6	0.361678	0.139714	0.172476	0.312191	Org vs.Amb
212	35	Yield response of long-term mixed grassland swards and nutrient cycling under different nutrient sources and management regimes	AGB	74	6	921	843.248	6	770	783.306	6	0.17907	0.139714	0.172476	0.312191	Org vs.Amb
221	36	Root distribution and herbage production under different management regimes of mountain grassland	AGB	83	3	471	431.238	3	187	190.231	3	0.923749	0.279428	0.344953	0.624381	Org vs.Amb
220	36	Root distribution and herbage production under different management regimes of mountain grassland	AGB	82	3	420	384.543	3	225	228.888	3	0.624154	0.279428	0.344953	0.624381	Org vs.Amb
218	36	Root distribution and herbage production under different management regimes of mountain grassland	AGB	80	3	628	574.984	3	327	332.651	3	0.65258	0.279428	0.344953	0.624381	Org vs.Amb
219	36	Root distribution and herbage production under different management regimes of mountain grassland	AGB	81	3	847	775.496	3	494	502.536	3	0.539165	0.279428	0.344953	0.624381	Org vs.Amb
228	37	Effects of repeated fertilizer and cattle slurry applications over 38 years on N dynamics in a temperate grassland soil	AGB	87	6	770.492	160.623	6	208.163	59.988	6	1.30871	0.00724314	0.0138411	0.0210842	Org vs.Amb
229	37	Effects of repeated fertilizer and cattle slurry applications over 38 years on N dynamics in a temperate grassland soil	AGB	87	6	1173.91	399.389	6	208.163	59.988	6	1.72977	0.0192918	0.0138411	0.0331329	Org vs.Amb
230	37	Effects of repeated fertilizer and cattle slurry applications over 38 years on N dynamics in a temperate grassland soil	AGB	87	6	1361.41	219.67	6	208.163	59.988	6	1.87795	0.00433924	0.0138411	0.0181803	Org vs.Amb
225	37	Effects of repeated fertilizer and cattle slurry applications over 38 years on N dynamics in a temperate grassland soil	AGB	86	6	598.361	120.466	6	232.653	44.9898	6	0.944646	0.00675539	0.00623245	0.0129878	Org vs.Amb
226	37	Effects of repeated fertilizer and cattle slurry applications over 38 years on N dynamics in a temperate grassland soil	AGB	86	6	978.261	179.717	6	232.653	44.9898	6	1.43623	0.00562491	0.00623245	0.0118574	Org vs.Amb
227	37	Effects of repeated fertilizer and cattle slurry applications over 38 years on N dynamics in a temperate grassland soil	AGB	86	6	1108.7	119.805	6	232.653	44.9898	6	1.5614	0.00194611	0.00623245	0.00817856	Org vs.Amb
222	37	Effects of repeated fertilizer and cattle slurry applications over 38 years on N dynamics in a temperate grassland soil	AGB	84	6	745.902	200.777	6	264.265	57.5385	6	1.03764	0.0120758	0.00790109	0.0199768	Org vs.Amb
223	37	Effects of repeated fertilizer and cattle slurry applications over 38 years on N dynamics in a temperate grassland soil	AGB	85	6	1116.85	119.805	6	265.265	55.089	6	1.43754	0.00191781	0.00718818	0.00910599	Org vs.Amb
224	37	Effects of repeated fertilizer and cattle slurry applications over 38 years on N dynamics in a temperate grassland soil	AGB	85	6	1385.87	239.634	6	265.265	55.089	6	1.65335	0.00498309	0.00718818	0.0121713	Org vs.Amb
231	38	Sustainable Management of Nardus stricta L. Grasslands in Romania's Carpathians	AGB	88	4	255	233.473	4	125	127.16	4	0.71295	0.209571	0.258715	0.468286	Org vs.Amb
232	38	Sustainable Management of Nardus stricta L. Grasslands in Romania's Carpathians	AGB	88	4	234	214.246	4	125	127.16	4	0.627007	0.209571	0.258715	0.468286	Org vs.Amb
233	38	Sustainable Management of Nardus stricta L. Grasslands in Romania's Carpathians	AGB	88	4	359	328.693	4	125	127.16	4	1.05501	0.209571	0.258715	0.468286	Org vs.Amb
234	38	Sustainable Management of Nardus stricta L. Grasslands in Romania's Carpathians	AGB	88	4	473	433.069	4	125	127.16	4	1.33078	0.209571	0.258715	0.468286	Org vs.Amb
235	38	Sustainable Management of Nardus stricta L. Grasslands in Romania's Carpathians	AGB	89	4	240	219.739	4	230	233.974	4	0.0425596	0.209571	0.258715	0.468286	Org vs.Amb
236	38	Sustainable Management of Nardus stricta L. Grasslands in Romania's Carpathians	AGB	89	4	423	387.29	4	230	233.974	4	0.609293	0.209571	0.258715	0.468286	Org vs.Amb
237	38	Sustainable Management of Nardus stricta L. Grasslands in Romania's Carpathians	AGB	89	4	474	433.985	4	230	233.974	4	0.723128	0.209571	0.258715	0.468286	Org vs.Amb
238	38	Sustainable Management of Nardus stricta L. Grasslands in Romania's Carpathians	AGB	89	4	632	578.646	4	230	233.974	4	1.01081	0.209571	0.258715	0.468286	Org vs.Amb
239	39	Pig slurry in carpet grass pasture: Yield and plant-available nitrogen	AGB	90	6	401.155	367.289	6	255.722	260.141	6	0.450257	0.139714	0.172476	0.312191	Org vs.Amb
240	39	Pig slurry in carpet grass pasture: Yield and plant-available nitrogen	AGB	90	6	490.111	448.735	6	255.722	260.141	6	0.650541	0.139714	0.172476	0.312191	Org vs.Amb
241	39	Pig slurry in carpet grass pasture: Yield and plant-available nitrogen	AGB	90	6	602.329	551.48	6	255.722	260.141	6	0.856713	0.139714	0.172476	0.312191	Org vs.Amb
242	39	Pig slurry in carpet grass pasture: Yield and plant-available nitrogen	AGB	90	6	661.41	605.573	6	255.722	260.141	6	0.950283	0.139714	0.172476	0.312191	Org vs.Amb
243	39	Pig slurry in carpet grass pasture: Yield and plant-available nitrogen	AGB	90	6	763.665	699.196	6	255.722	260.141	6	1.09404	0.139714	0.172476	0.312191	Org vs.Amb
244	39	Pig slurry in carpet grass pasture: Yield and plant-available nitrogen	AGB	91	6	646.154	591.605	6	403.769	410.746	6	0.470195	0.139714	0.172476	0.312191	Org vs.Amb
245	39	Pig slurry in carpet grass pasture: Yield and plant-available nitrogen	AGB	91	6	758.974	694.901	6	403.769	410.746	6	0.631125	0.139714	0.172476	0.312191	Org vs.Amb
246	39	Pig slurry in carpet grass pasture: Yield and plant-available nitrogen	AGB	91	6	989.744	906.189	6	403.769	410.746	6	0.896603	0.139714	0.172476	0.312191	Org vs.Amb
247	39	Pig slurry in carpet grass pasture: Yield and plant-available nitrogen	AGB	91	6	1128.21	1032.97	6	403.769	410.746	6	1.02754	0.139714	0.172476	0.312191	Org vs.Amb
248	39	Pig slurry in carpet grass pasture: Yield and plant-available nitrogen	AGB	91	6	1230.77	1126.87	6	403.769	410.746	6	1.11455	0.139714	0.172476	0.312191	Org vs.Amb
250	40	Biomass yield from an old grass field as affected by sources of nitrogen fertilization and management zones in northern areas	AGB	93	4	579	530.12	4	346	351.979	4	0.514864	0.209571	0.258715	0.468286	Org vs.Amb
251	40	Biomass yield from an old grass field as affected by sources of nitrogen fertilization and management zones in northern areas	AGB	94	4	633	579.562	4	349	355.031	4	0.595398	0.209571	0.258715	0.468286	Org vs.Amb
249	40	Biomass yield from an old grass field as affected by sources of nitrogen fertilization and management zones in northern areas	AGB	92	4	559	511.809	4	446	453.707	4	0.225831	0.209571	0.258715	0.468286	Org vs.Amb
264	41	Effect of ten years of mineral and organic fertilization on the herbage production of a mountain meadow	AGB	101	3	437.26	400.346	3	187.397	190.635	3	0.847299	0.279428	0.344953	0.624381	Org vs.Amb
265	41	Effect of ten years of mineral and organic fertilization on the herbage production of a mountain meadow	AGB	101	3	463.562	424.428	3	187.397	190.635	3	0.905711	0.279428	0.344953	0.624381	Org vs.Amb
278	41	Effect of ten years of mineral and organic fertilization on the herbage production of a mountain meadow	AGB	101	3	456.986	418.407	3	187.397	190.635	3	0.891423	0.279428	0.344953	0.624381	Org vs.Amb
256	41	Effect of ten years of mineral and organic fertilization on the herbage production of a mountain meadow	AGB	97	3	440.548	403.357	3	279.452	284.281	3	0.455189	0.279428	0.344953	0.624381	Org vs.Amb
257	41	Effect of ten years of mineral and organic fertilization on the herbage production of a mountain meadow	AGB	97	3	470.137	430.448	3	279.452	284.281	3	0.520194	0.279428	0.344953	0.624381	Org vs.Amb
274	41	Effect of ten years of mineral and organic fertilization on the herbage production of a mountain meadow	AGB	97	3	585.205	535.801	3	279.452	284.281	3	0.739132	0.279428	0.344953	0.624381	Org vs.Amb
252	41	Effect of ten years of mineral and organic fertilization on the herbage production of a mountain meadow	AGB	95	3	420.822	385.296	3	292.603	297.659	3	0.363393	0.279428	0.344953	0.624381	Org vs.Amb
253	41	Effect of ten years of mineral and organic fertilization on the herbage production of a mountain meadow	AGB	95	3	657.534	602.024	3	292.603	297.659	3	0.80968	0.279428	0.344953	0.624381	Org vs.Amb
266	41	Effect of ten years of mineral and organic fertilization on the herbage production of a mountain meadow	AGB	102	3	545.753	499.68	3	292.603	297.659	3	0.62335	0.279428	0.344953	0.624381	Org vs.Amb
267	41	Effect of ten years of mineral and organic fertilization on the herbage production of a mountain meadow	AGB	102	3	591.781	541.822	3	292.603	297.659	3	0.70432	0.279428	0.344953	0.624381	Org vs.Amb
272	41	Effect of ten years of mineral and organic fertilization on the herbage production of a mountain meadow	AGB	102	3	762.74	698.349	3	292.603	297.659	3	0.9581	0.279428	0.344953	0.624381	Org vs.Amb
279	41	Effect of ten years of mineral and organic fertilization on the herbage production of a mountain meadow	AGB	102	3	545.753	499.68	3	292.603	297.659	3	0.62335	0.279428	0.344953	0.624381	Org vs.Amb
268	41	EFFECT OF TEN YEARS OF MINERAL AND ORGANIC FERTILIZATION ON THE HERBAGE PRODUCTION OF A MOUNTAIN MEADOW	AGB	103	3	641.096	586.974	3	318.904	324.415	3	0.698289	0.279428	0.344953	0.624381	Org vs.Amb
269	41	EFFECT OF TEN YEARS OF MINERAL AND ORGANIC FERTILIZATION ON THE HERBAGE PRODUCTION OF A MOUNTAIN MEADOW	AGB	103	3	828.493	758.551	3	318.904	324.415	3	0.954718	0.279428	0.344953	0.624381	Org vs.Amb
280	41	EFFECT OF TEN YEARS OF MINERAL AND ORGANIC FERTILIZATION ON THE HERBAGE PRODUCTION OF A MOUNTAIN MEADOW	AGB	103	3	798.904	731.46	3	318.904	324.415	3	0.918351	0.279428	0.344953	0.624381	Org vs.Amb
254	41	EFFECT OF TEN YEARS OF MINERAL AND ORGANIC FERTILIZATION ON THE HERBAGE PRODUCTION OF A MOUNTAIN MEADOW	AGB	96	3	591.781	541.822	3	322.192	327.759	3	0.607989	0.279428	0.344953	0.624381	Org vs.Amb
255	41	EFFECT OF TEN YEARS OF MINERAL AND ORGANIC FERTILIZATION ON THE HERBAGE PRODUCTION OF A MOUNTAIN MEADOW	AGB	96	3	710.137	650.187	3	322.192	327.759	3	0.79031	0.279428	0.344953	0.624381	Org vs.Amb
273	41	EFFECT OF TEN YEARS OF MINERAL AND ORGANIC FERTILIZATION ON THE HERBAGE PRODUCTION OF A MOUNTAIN MEADOW	AGB	96	3	746.301	683.298	3	322.192	327.759	3	0.839981	0.279428	0.344953	0.624381	Org vs.Amb
258	41	EFFECT OF TEN YEARS OF MINERAL AND ORGANIC FERTILIZATION ON THE HERBAGE PRODUCTION OF A MOUNTAIN MEADOW	AGB	98	3	611.507	559.883	3	328.767	334.448	3	0.620577	0.279428	0.344953	0.624381	Org vs.Amb
259	41	EFFECT OF TEN YEARS OF MINERAL AND ORGANIC FERTILIZATION ON THE HERBAGE PRODUCTION OF A MOUNTAIN MEADOW	AGB	98	3	637.808	583.964	3	328.767	334.448	3	0.662688	0.279428	0.344953	0.624381	Org vs.Amb
275	41	EFFECT OF TEN YEARS OF MINERAL AND ORGANIC FERTILIZATION ON THE HERBAGE PRODUCTION OF A MOUNTAIN MEADOW	AGB	98	3	591.781	541.822	3	328.767	334.448	3	0.587787	0.279428	0.344953	0.624381	Org vs.Amb
262	41	EFFECT OF TEN YEARS OF MINERAL AND ORGANIC FERTILIZATION ON THE HERBAGE PRODUCTION OF A MOUNTAIN MEADOW	AGB	100	3	509.589	466.569	3	332.055	337.793	3	0.428304	0.279428	0.344953	0.624381	Org vs.Amb
263	41	EFFECT OF TEN YEARS OF MINERAL AND ORGANIC FERTILIZATION ON THE HERBAGE PRODUCTION OF A MOUNTAIN MEADOW	AGB	100	3	601.644	550.853	3	332.055	337.793	3	0.594365	0.279428	0.344953	0.624381	Org vs.Amb
277	41	EFFECT OF TEN YEARS OF MINERAL AND ORGANIC FERTILIZATION ON THE HERBAGE PRODUCTION OF A MOUNTAIN MEADOW	AGB	100	3	624.658	571.924	3	332.055	337.793	3	0.631904	0.279428	0.344953	0.624381	Org vs.Amb
270	41	EFFECT OF TEN YEARS OF MINERAL AND ORGANIC FERTILIZATION ON THE HERBAGE PRODUCTION OF A MOUNTAIN MEADOW	AGB	104	3	739.726	677.278	3	430.685	438.127	3	0.540903	0.279428	0.344953	0.624381	Org vs.Amb
271	41	EFFECT OF TEN YEARS OF MINERAL AND ORGANIC FERTILIZATION ON THE HERBAGE PRODUCTION OF A MOUNTAIN MEADOW	AGB	104	3	769.315	704.369	3	430.685	438.127	3	0.580124	0.279428	0.344953	0.624381	Org vs.Amb
281	41	EFFECT OF TEN YEARS OF MINERAL AND ORGANIC FERTILIZATION ON THE HERBAGE PRODUCTION OF A MOUNTAIN MEADOW	AGB	104	3	756.164	692.328	3	430.685	438.127	3	0.562881	0.279428	0.344953	0.624381	Org vs.Amb
260	41	EFFECT OF TEN YEARS OF MINERAL AND ORGANIC FERTILIZATION ON THE HERBAGE PRODUCTION OF A MOUNTAIN MEADOW	AGB	99	3	759.452	695.338	3	496.438	505.016	3	0.425139	0.279428	0.344953	0.624381	Org vs.Amb
261	41	EFFECT OF TEN YEARS OF MINERAL AND ORGANIC FERTILIZATION ON THE HERBAGE PRODUCTION OF A MOUNTAIN MEADOW	AGB	99	3	844.932	773.602	3	496.438	505.016	3	0.531798	0.279428	0.344953	0.624381	Org vs.Amb
276	41	EFFECT OF TEN YEARS OF MINERAL AND ORGANIC FERTILIZATION ON THE HERBAGE PRODUCTION OF A MOUNTAIN MEADOW	AGB	99	3	821.918	752.531	3	496.438	505.016	3	0.504182	0.279428	0.344953	0.624381	Org vs.Amb
284	42	Long-term alternative dairy manure management approaches enhance microbial biomass and activity in perennial forage grass	AGB	106	4	770	704.996	4	230	233.974	4	1.20831	0.209571	0.258715	0.468286	Org vs.Amb
285	42	Long-term alternative dairy manure management approaches enhance microbial biomass and activity in perennial forage grass	AGB	106	4	890	814.865	4	230	233.974	4	1.35314	0.209571	0.258715	0.468286	Org vs.Amb
287	42	Long-term alternative dairy manure management approaches enhance microbial biomass and activity in perennial forage grass	AGB	106	4	870	796.554	4	230	233.974	4	1.33041	0.209571	0.258715	0.468286	Org vs.Amb
282	42	Long-term alternative dairy manure management approaches enhance microbial biomass and activity in perennial forage grass	AGB	105	4	1100	1007.14	4	290	295.011	4	1.33318	0.209571	0.258715	0.468286	Org vs.Amb
283	42	Long-term alternative dairy manure management approaches enhance microbial biomass and activity in perennial forage grass	AGB	105	4	1240	1135.32	4	290	295.011	4	1.45299	0.209571	0.258715	0.468286	Org vs.Amb
286	42	Long-term alternative dairy manure management approaches enhance microbial biomass and activity in perennial forage grass	AGB	105	4	1220	1117.01	4	290	295.011	4	1.43673	0.209571	0.258715	0.468286	Org vs.Amb
288	43	Trichoderma Biofertilizer Links to Altered Soil Chemistry, Altered Microbial Communities, and Improved Grassland Biomass	AGB	107	3	104.119	4.13614	3	91.2239	7.44522	3	0.132218	0.000526028	0.00222033	0.00274635	Org vs.Amb
289	43	Trichoderma Biofertilizer Links to Altered Soil Chemistry, Altered Microbial Communities, and Improved Grassland Biomass	AGB	107	3	98.8657	9.09898	3	91.2239	7.44522	3	0.0804454	0.0028234	0.00222033	0.00504373	Org vs.Amb
290	43	Trichoderma Biofertilizer Links to Altered Soil Chemistry, Altered Microbial Communities, and Improved Grassland Biomass	AGB	107	3	104.119	4.13614	3	91.2239	7.44522	3	0.132218	0.000526028	0.00222033	0.00274635	Org vs.Amb
291	43	Trichoderma Biofertilizer Links to Altered Soil Chemistry, Altered Microbial Communities, and Improved Grassland Biomass	AGB	107	3	124.657	20.6807	3	91.2239	7.44522	3	0.312249	0.00917435	0.00222033	0.0113947	Org vs.Amb
292	43	Trichoderma Biofertilizer Links to Altered Soil Chemistry, Altered Microbial Communities, and Improved Grassland Biomass	AGB	107	3	106.507	14.8904	3	91.2239	7.44522	3	0.154894	0.00651535	0.00222033	0.00873567	Org vs.Amb
293	43	Trichoderma Biofertilizer Links to Altered Soil Chemistry, Altered Microbial Communities, and Improved Grassland Biomass	AGB	107	3	136.597	19.8545	3	91.2239	7.44522	3	0.403718	0.0070423	0.00222033	0.00926262	Org vs.Amb
295	44	The use of different N sources for the treatment of permanent grassland and effect on forage quality	AGB	109	4	276	252.7	4	203	206.508	4	0.307195	0.209571	0.258715	0.468286	Org vs.Amb
294	44	The use of different N sources for the treatment of permanent grassland and effect on forage quality	AGB	108	4	591	541.107	4	301	306.201	4	0.674706	0.209571	0.258715	0.468286	Org vs.Amb
296	45	Different effects of sheep excrement type and supply level on plant and soil C:N:P stoichiometry in a typical steppe on the loess plateau	AGB	110	3	47.9167	18.0421	3	57.8125	2.70633	3	-0.187741	0.0472583	0.00073046	0.0479888	Org vs.Amb
297	45	Different effects of sheep excrement type and supply level on plant and soil C:N:P stoichiometry in a typical steppe on the loess plateau	AGB	110	3	76.5625	8.11899	3	57.8125	2.70633	3	0.280902	0.00374844	0.00073046	0.0044789	Org vs.Amb
298	45	Different effects of sheep excrement type and supply level on plant and soil C:N:P stoichiometry in a typical steppe on the loess plateau	AGB	110	3	70.8333	3.60855	3	57.8125	2.70633	3	0.203124	0.000865108	0.00073046	0.00159557	Org vs.Amb
299	46	Application of Organic Fertilizer Changes the Rhizosphere Microbial Communities of a Gramineous Grass on Qinghai-Tibet Plateau	AGB	111	6	2360.41	373.008	6	2131.98	335.727	6	0.101784	0.00416208	0.0041329	0.00829499	Org vs.Amb
308	47	15-year fertilization increased soil organic carbon stock even in systems reputed to be saturated like permanent grassland on andosols	AGB	114	3	1821.6	300.47	3	826.291	131.455	3	0.790524	0.00906932	0.00843659	0.0175059	Org vs.Amb
309	47	15-year fertilization increased soil organic carbon stock even in systems reputed to be saturated like permanent grassland on andosols	AGB	114	3	2422.54	356.8	3	826.291	131.455	3	1.07562	0.0072308	0.00843659	0.0156674	Org vs.Amb
310	47	15-year fertilization increased soil organic carbon stock even in systems reputed to be saturated like permanent grassland on andosols	AGB	114	3	1183.1	150.23	3	826.291	131.455	3	0.358946	0.00537464	0.00843659	0.0138112	Org vs.Amb
311	47	15-year fertilization increased soil organic carbon stock even in systems reputed to be saturated like permanent grassland on andosols	AGB	114	3	1502.35	206.57	3	826.291	131.455	3	0.597839	0.00630189	0.00843659	0.0147385	Org vs.Amb
318	47	15-year fertilization increased soil organic carbon stock even in systems reputed to be saturated like permanent grassland on andosols	AGB	114	3	2103.29	338.02	3	826.291	131.455	3	0.934311	0.00860925	0.00843659	0.0170458	Org vs.Amb
319	47	15-year fertilization increased soil organic carbon stock even in systems reputed to be saturated like permanent grassland on andosols	AGB	114	3	1690.14	169.01	3	826.291	131.455	3	0.71562	0.00333318	0.00843659	0.0117698	Org vs.Amb
320	47	15-year fertilization increased soil organic carbon stock even in systems reputed to be saturated like permanent grassland on andosols	AGB	114	3	1671.36	244.13	3	826.291	131.455	3	0.704446	0.00711182	0.00843659	0.0155484	Org vs.Amb
304	47	15-year fertilization increased soil organic carbon stock even in systems reputed to be saturated like permanent grassland on andosols	AGB	113	3	1615.02	319.25	3	1201.88	187.79	3	0.29546	0.0130252	0.0081377	0.0211629	Org vs.Amb
305	47	15-year fertilization increased soil organic carbon stock even in systems reputed to be saturated like permanent grassland on andosols	AGB	113	3	2009.39	394.37	3	1201.88	187.79	3	0.513944	0.0128398	0.0081377	0.0209775	Org vs.Amb
306	47	15-year fertilization increased soil organic carbon stock even in systems reputed to be saturated like permanent grassland on andosols	AGB	113	3	1239.44	244.13	3	1201.88	187.79	3	0.0307727	0.0129321	0.0081377	0.0210698	Org vs.Amb
307	47	15-year fertilization increased soil organic carbon stock even in systems reputed to be saturated like permanent grassland on andosols	AGB	113	3	1446.01	244.13	3	1201.88	187.79	3	0.184921	0.0095012	0.0081377	0.0176389	Org vs.Amb
315	47	15-year fertilization increased soil organic carbon stock even in systems reputed to be saturated like permanent grassland on andosols	AGB	113	3	1708.92	394.37	3	1201.88	187.79	3	0.351975	0.0177518	0.0081377	0.0258895	Org vs.Amb
316	47	15-year fertilization increased soil organic carbon stock even in systems reputed to be saturated like permanent grassland on andosols	AGB	113	3	1633.8	356.81	3	1201.88	187.79	3	0.307022	0.0158985	0.0081377	0.0240362	Org vs.Amb
317	47	15-year fertilization increased soil organic carbon stock even in systems reputed to be saturated like permanent grassland on andosols	AGB	113	3	1671.36	375.59	3	1201.88	187.79	3	0.329751	0.0168332	0.0081377	0.0249709	Org vs.Amb
300	47	15-year fertilization increased soil organic carbon stock even in systems reputed to be saturated like permanent grassland on andosols	AGB	112	3	2347.42	525.82	3	1708.92	394.37	3	0.317455	0.0167252	0.0177518	0.034477	Org vs.Amb
301	47	15-year fertilization increased soil organic carbon stock even in systems reputed to be saturated like permanent grassland on andosols	AGB	112	3	2535.21	525.82	3	1708.92	394.37	3	0.394415	0.0143392	0.0177518	0.032091	Org vs.Amb
302	47	15-year fertilization increased soil organic carbon stock even in systems reputed to be saturated like permanent grassland on andosols	AGB	112	3	2028.17	582.16	3	1708.92	394.37	3	0.171272	0.0274634	0.0177518	0.0452153	Org vs.Amb
303	47	15-year fertilization increased soil organic carbon stock even in systems reputed to be saturated like permanent grassland on andosols	AGB	112	3	2215.96	507.04	3	1708.92	394.37	3	0.259824	0.0174518	0.0177518	0.0352036	Org vs.Amb
312	47	15-year fertilization increased soil organic carbon stock even in systems reputed to be saturated like permanent grassland on andosols	AGB	112	3	2516.43	469.49	3	1708.92	394.37	3	0.38698	0.0116028	0.0177518	0.0293546	Org vs.Amb
313	47	15-year fertilization increased soil organic carbon stock even in systems reputed to be saturated like permanent grassland on andosols	AGB	112	3	2553.99	488.26	3	1708.92	394.37	3	0.401795	0.0121827	0.0177518	0.0299345	Org vs.Amb
314	47	15-year fertilization increased soil organic carbon stock even in systems reputed to be saturated like permanent grassland on andosols	AGB	112	3	2629.11	525.82	3	1708.92	394.37	3	0.430784	0.0133332	0.0177518	0.0310851	Org vs.Amb
329	48	The effects of sheep manure application time and rates on yield and botanical composition of secondary succession rangeland	AGB	117	3	146.7	134.315	3	114.9	116.885	3	0.244328	0.279428	0.344953	0.624381	Org vs.Amb
330	48	The effects of sheep manure application time and rates on yield and botanical composition of secondary succession rangeland	AGB	117	3	128	117.194	3	114.9	116.885	3	0.107968	0.279428	0.344953	0.624381	Org vs.Amb
331	48	The effects of sheep manure application time and rates on yield and botanical composition of secondary succession rangeland	AGB	117	3	193.7	177.348	3	114.9	116.885	3	0.522248	0.279428	0.344953	0.624381	Org vs.Amb
332	48	The effects of sheep manure application time and rates on yield and botanical composition of secondary succession rangeland	AGB	117	3	144.6	132.393	3	114.9	116.885	3	0.229909	0.279428	0.344953	0.624381	Org vs.Amb
321	48	The effects of sheep manure application time and rates on yield and botanical composition of secondary succession rangeland	AGB	115	3	147.2	134.773	3	115.9	117.903	3	0.239064	0.279428	0.344953	0.624381	Org vs.Amb
322	48	The effects of sheep manure application time and rates on yield and botanical composition of secondary succession rangeland	AGB	115	3	199.7	182.841	3	115.9	117.903	3	0.544088	0.279428	0.344953	0.624381	Org vs.Amb
323	48	The effects of sheep manure application time and rates on yield and botanical composition of secondary succession rangeland	AGB	115	3	152	139.168	3	115.9	117.903	3	0.271153	0.279428	0.344953	0.624381	Org vs.Amb
324	48	The effects of sheep manure application time and rates on yield and botanical composition of secondary succession rangeland	AGB	115	3	113.7	104.101	3	115.9	117.903	3	-0.0191643	0.279428	0.344953	0.624381	Org vs.Amb
325	48	The effects of sheep manure application time and rates on yield and botanical composition of secondary succession rangeland	AGB	116	3	182.4	167.002	3	121.1	123.193	3	0.409585	0.279428	0.344953	0.624381	Org vs.Amb
326	48	The effects of sheep manure application time and rates on yield and botanical composition of secondary succession rangeland	AGB	116	3	151.3	138.527	3	121.1	123.193	3	0.222648	0.279428	0.344953	0.624381	Org vs.Amb
327	48	The effects of sheep manure application time and rates on yield and botanical composition of secondary succession rangeland	AGB	116	3	148.2	135.689	3	121.1	123.193	3	0.201946	0.279428	0.344953	0.624381	Org vs.Amb
328	48	The effects of sheep manure application time and rates on yield and botanical composition of secondary succession rangeland	AGB	116	3	98.2	89.9099	3	121.1	123.193	3	-0.20961	0.279428	0.344953	0.624381	Org vs.Amb
333	49	The effect of sewage sludge and chemical fertilizer on natural pasture's yield and botanical composition	AGB	118	3	210.02	192.29	3	96.05	97.7097	3	0.782334	0.279428	0.344953	0.624381	Org vs.Amb
334	49	The effect of sewage sludge and chemical fertilizer on natural pasture's yield and botanical composition	AGB	118	3	205.01	187.703	3	96.05	97.7097	3	0.75819	0.279428	0.344953	0.624381	Org vs.Amb
335	49	The effect of sewage sludge and chemical fertilizer on natural pasture's yield and botanical composition	AGB	118	3	312.06	285.716	3	96.05	97.7097	3	1.17833	0.279428	0.344953	0.624381	Org vs.Amb
336	49	The effect of sewage sludge and chemical fertilizer on natural pasture's yield and botanical composition	AGB	118	3	316.04	289.36	3	96.05	97.7097	3	1.191	0.279428	0.344953	0.624381	Org vs.Amb
341	50	Variations in soil properties, species composition, diversity and biomass of herbaceous species due to ruminant dung residue in a seasonally dry tropical environment of India	AGB	123	3	48	0.519615	3	14.6	0.259808	3	1.19018	3.90625e-05	0.000105555	0.000144617	Org vs.Amb
338	50	Variations in soil properties, species composition, diversity and biomass of herbaceous species due to ruminant dung residue in a seasonally dry tropical environment of India	AGB	120	3	44	2.42487	3	14.7	0.225167	3	1.09634	0.0010124	7.82082e-05	0.0010906	Org vs.Amb
339	50	Variations in soil properties, species composition, diversity and biomass of herbaceous species due to ruminant dung residue in a seasonally dry tropical environment of India	AGB	121	3	50	0.519615	3	17	1.00459	3	1.07881	3.6e-05	0.00116401	0.00120001	Org vs.Amb
337	50	Variations in soil properties, species composition, diversity and biomass of herbaceous species due to ruminant dung residue in a seasonally dry tropical environment of India	AGB	119	3	74	1.90526	3	21.2	0.762102	3	1.25006	0.000220964	0.000430758	0.000651722	Org vs.Amb
340	50	Variations in soil properties, species composition, diversity and biomass of herbaceous species due to ruminant dung residue in a seasonally dry tropical environment of India	AGB	122	3	53	2.25167	3	22.5	0.502295	3	0.856777	0.000601638	0.000166123	0.000767761	Org vs.Amb
345	50	Variations in soil properties, species composition, diversity and biomass of herbaceous species due to ruminant dung residue in a seasonally dry tropical environment of India	AGB	127	3	74	1.90526	3	23	0.502295	3	1.16857	0.000220964	0.000158979	0.000379943	Org vs.Amb
348	50	Variations in soil properties, species composition, diversity and biomass of herbaceous species due to ruminant dung residue in a seasonally dry tropical environment of India	AGB	130	3	79	3.81051	3	24	1.00459	3	1.19139	0.000775517	0.000584028	0.00135954	Org vs.Amb
344	50	Variations in soil properties, species composition, diversity and biomass of herbaceous species due to ruminant dung residue in a seasonally dry tropical environment of India	AGB	126	3	77	3.11769	3	24.5	0.502295	3	1.14513	0.000546467	0.000140108	0.000686575	Org vs.Amb
342	50	Variations in soil properties, species composition, diversity and biomass of herbaceous species due to ruminant dung residue in a seasonally dry tropical environment of India	AGB	124	3	68	4.67654	3	24.8	0.294449	3	1.00866	0.00157656	4.69888e-05	0.00162355	Org vs.Amb
343	50	Variations in soil properties, species composition, diversity and biomass of herbaceous species due to ruminant dung residue in a seasonally dry tropical environment of India	AGB	125	3	88	5.36936	3	28.3	1.5242	3	1.13448	0.00124096	0.000966924	0.00220789	Org vs.Amb
346	50	Variations in soil properties, species composition, diversity and biomass of herbaceous species due to ruminant dung residue in a seasonally dry tropical environment of India	AGB	128	3	93	4.67654	3	29	1.00459	3	1.1653	0.000842872	0.0004	0.00124287	Org vs.Amb
347	50	Variations in soil properties, species composition, diversity and biomass of herbaceous species due to ruminant dung residue in a seasonally dry tropical environment of India	AGB	129	3	93	2.77128	3	30	1.00459	3	1.1314	0.000295988	0.000373778	0.000669766	Org vs.Amb
349	51	Comparative effects of food processing liquid slurry and inorganic fertilizers on tanner grass (Brachiaria arrecta) pasture: grass yield, crude protein and P levels and residual soil N and P	AGB	131	3	193.711	30.5014	3	156.289	22.8769	3	0.214661	0.00826438	0.00714196	0.0154063	Org vs.Amb
350	51	Comparative effects of food processing liquid slurry and inorganic fertilizers on tanner grass (Brachiaria arrecta) pasture: grass yield, crude protein and P levels and residual soil N and P	AGB	131	3	290.566	68.629	3	156.289	22.8769	3	0.620124	0.0185954	0.00714196	0.0257373	Org vs.Amb
1	1	Effect of Fertilizer Additions on Plant Communities and Soil Properties in a Temperate Grassland Steppe.	AGB	1	3	245.37	12.94	3	119.57	17.5	3	0.718865	0.000927053	0.0071402	0.00806725	Inorg vs.Amb
2	1	Effect of Fertilizer Additions on Plant Communities and Soil Properties in a Temperate Grassland Steppe.	AGB	1	3	295.2	38.83	3	119.57	17.5	3	0.903751	0.00576741	0.0071402	0.0129076	Inorg vs.Amb
3	1	Effect of Fertilizer Additions on Plant Communities and Soil Properties in a Temperate Grassland Steppe.	AGB	1	3	270.29	37.63	3	119.57	17.5	3	0.815593	0.00646081	0.0071402	0.013601	Inorg vs.Amb
4	2	A long-term experimental test of the dynamic equilibrium model of species diversity	AGB	2	12	677.67	507.16	12	202.56	114.76	12	1.20762	0.0466737	0.0267481	0.0734218	Inorg vs.Amb
5	2	A long-term experimental test of the dynamic equilibrium model of species diversity	AGB	2	12	538.64	733.85	12	202.56	114.76	12	0.978011	0.154681	0.0267481	0.181429	Inorg vs.Amb
6	2	A long-term experimental test of the dynamic equilibrium model of species diversity	AGB	2	12	627.74	1572.99	12	202.56	114.76	12	1.13109	0.523252	0.0267481	0.55	Inorg vs.Amb
7	3	A matter of time: Recovery of plant species diversity in wild plant communities at declining nitrogen deposition	AGB	3	2	226	14.4	2	219.5	13.25	2	0.0291828	0.00202992	0.00182193	0.00385185	Inorg vs.Amb
8	3	A matter of time: Recovery of plant species diversity in wild plant communities at declining nitrogen deposition	AGB	3	2	237.6	6.3	2	219.5	13.25	2	0.0792364	0.000351527	0.00182193	0.00217346	Inorg vs.Amb
9	3	A matter of time: Recovery of plant species diversity in wild plant communities at declining nitrogen deposition	AGB	3	2	274.7	1.9	2	219.5	13.25	2	0.224327	2.39199e-05	0.00182193	0.00184585	Inorg vs.Amb
10	3	A matter of time: Recovery of plant species diversity in wild plant communities at declining nitrogen deposition	AGB	3	2	376.75	7.45	2	219.5	13.25	2	0.54023	0.000195513	0.00182193	0.00201745	Inorg vs.Amb
11	3	A matter of time: Recovery of plant species diversity in wild plant communities at declining nitrogen deposition	AGB	4	2	178.05	46.85	2	220.55	5.27	2	-0.21406	0.0346183	0.000285481	0.0349037	Inorg vs.Amb
12	3	A matter of time: Recovery of plant species diversity in wild plant communities at declining nitrogen deposition	AGB	4	2	430.85	91.25	2	220.55	5.27	2	0.669636	0.0224276	0.000285481	0.0227131	Inorg vs.Amb
13	3	A matter of time: Recovery of plant species diversity in wild plant communities at declining nitrogen deposition	AGB	4	2	445.25	0.55	2	220.55	5.27	2	0.702511	7.62935e-07	0.000285481	0.000286244	Inorg vs.Amb
14	3	A matter of time: Recovery of plant species diversity in wild plant communities at declining nitrogen deposition	AGB	4	2	758.4	82.5	2	220.55	5.27	2	1.23509	0.00591672	0.000285481	0.0062022	Inorg vs.Amb
15	3	A matter of time: Recovery of plant species diversity in wild plant communities at declining nitrogen deposition	AGB	5	2	264.06	38.37	2	244.64	9.16	2	0.0763886	0.0105572	0.000700981	0.0112582	Inorg vs.Amb
16	3	A matter of time: Recovery of plant species diversity in wild plant communities at declining nitrogen deposition	AGB	5	2	314.1	28.71	2	244.64	9.16	2	0.249924	0.00417735	0.000700981	0.00487833	Inorg vs.Amb
17	3	A matter of time: Recovery of plant species diversity in wild plant communities at declining nitrogen deposition	AGB	5	2	363.25	12.25	2	244.64	9.16	2	0.395304	0.000568632	0.000700981	0.00126961	Inorg vs.Amb
18	3	A matter of time: Recovery of plant species diversity in wild plant communities at declining nitrogen deposition	AGB	5	2	694.25	11.8	2	244.64	9.16	2	1.04304	0.000144445	0.000700981	0.000845426	Inorg vs.Amb
19	3	A matter of time: Recovery of plant species diversity in wild plant communities at declining nitrogen deposition	AGB	6	2	171.75	8.05	2	239.55	15.68	2	-0.332722	0.00109842	0.00214225	0.00324067	Inorg vs.Amb
20	3	A matter of time: Recovery of plant species diversity in wild plant communities at declining nitrogen deposition	AGB	6	2	287.25	76.65	2	239.55	15.68	2	0.181591	0.035602	0.00214225	0.0377442	Inorg vs.Amb
21	3	A matter of time: Recovery of plant species diversity in wild plant communities at declining nitrogen deposition	AGB	6	2	315.35	68.75	2	239.55	15.68	2	0.274921	0.0237646	0.00214225	0.0259068	Inorg vs.Amb
22	3	A matter of time: Recovery of plant species diversity in wild plant communities at declining nitrogen deposition	AGB	6	2	572.15	97.25	2	239.55	15.68	2	0.870639	0.0144454	0.00214225	0.0165876	Inorg vs.Amb
23	3	A matter of time: Recovery of plant species diversity in wild plant communities at declining nitrogen deposition	AGB	7	2	268.6	77.8	2	282.9	3.3	2	-0.0518702	0.0419486	6.80349e-05	0.0420166	Inorg vs.Amb
24	3	A matter of time: Recovery of plant species diversity in wild plant communities at declining nitrogen deposition	AGB	7	2	332.85	19.55	2	282.9	3.3	2	0.162598	0.00172491	6.80349e-05	0.00179294	Inorg vs.Amb
25	3	A matter of time: Recovery of plant species diversity in wild plant communities at declining nitrogen deposition	AGB	7	2	368.6	3.6	2	282.9	3.3	2	0.264619	4.76941e-05	6.80349e-05	0.000115729	Inorg vs.Amb
26	3	A matter of time: Recovery of plant species diversity in wild plant communities at declining nitrogen deposition	AGB	7	2	601.3	106.7	2	282.9	3.3	2	0.754	0.015744	6.80349e-05	0.0158121	Inorg vs.Amb
27	3	A matter of time: Recovery of plant species diversity in wild plant communities at declining nitrogen deposition	AGB	8	2	161.37	7.06	2	319.099	3.01	2	-0.681802	0.000957048	4.44889e-05	0.00100154	Inorg vs.Amb
28	3	A matter of time: Recovery of plant species diversity in wild plant communities at declining nitrogen deposition	AGB	8	2	313.6	50.45	2	319.099	3.01	2	-0.0173834	0.0129402	4.44889e-05	0.0129847	Inorg vs.Amb
29	3	A matter of time: Recovery of plant species diversity in wild plant communities at declining nitrogen deposition	AGB	8	2	503.83	36.63	2	319.099	3.01	2	0.456737	0.00264287	4.44889e-05	0.00268736	Inorg vs.Amb
30	3	A matter of time: Recovery of plant species diversity in wild plant communities at declining nitrogen deposition	AGB	8	2	939.79	69.0017	2	319.099	3.01	2	1.08015	0.00269543	4.44889e-05	0.00273992	Inorg vs.Amb
31	3	A matter of time: Recovery of plant species diversity in wild plant communities at declining nitrogen deposition	AGB	9	2	455.65	14.45	2	319.2	14.6	2	0.355907	0.000502855	0.00104604	0.0015489	Inorg vs.Amb
32	3	A matter of time: Recovery of plant species diversity in wild plant communities at declining nitrogen deposition	AGB	9	2	499.3	8.3	2	319.2	14.6	2	0.447389	0.000138167	0.00104604	0.00118421	Inorg vs.Amb
33	3	A matter of time: Recovery of plant species diversity in wild plant communities at declining nitrogen deposition	AGB	9	2	564	109.2	2	319.2	14.6	2	0.569236	0.0187438	0.00104604	0.0197898	Inorg vs.Amb
34	3	A matter of time: Recovery of plant species diversity in wild plant communities at declining nitrogen deposition	AGB	9	2	1025.05	53.85	2	319.2	14.6	2	1.16668	0.00137991	0.00104604	0.00242596	Inorg vs.Amb
35	3	A matter of time: Recovery of plant species diversity in wild plant communities at declining nitrogen deposition	AGB	10	2	337.35	16.05	2	326.65	4.07	2	0.0322317	0.00113177	7.76235e-05	0.00120939	Inorg vs.Amb
36	3	A matter of time: Recovery of plant species diversity in wild plant communities at declining nitrogen deposition	AGB	10	2	434.85	87.35	2	326.65	4.07	2	0.286112	0.0201752	7.76235e-05	0.0202528	Inorg vs.Amb
37	3	A matter of time: Recovery of plant species diversity in wild plant communities at declining nitrogen deposition	AGB	10	2	450.05	37.35	2	326.65	4.07	2	0.320469	0.00344373	7.76235e-05	0.00352136	Inorg vs.Amb
38	3	A matter of time: Recovery of plant species diversity in wild plant communities at declining nitrogen deposition	AGB	10	2	1112.25	69.35	2	326.65	4.07	2	1.22525	0.00194383	7.76235e-05	0.00202145	Inorg vs.Amb
39	3	A matter of time: Recovery of plant species diversity in wild plant communities at declining nitrogen deposition	AGB	11	2	399.53	45.43	2	327.387	16.08	2	0.199144	0.00646482	0.0012062	0.00767102	Inorg vs.Amb
40	3	A matter of time: Recovery of plant species diversity in wild plant communities at declining nitrogen deposition	AGB	11	2	439.95	15.15	2	327.387	16.08	2	0.295517	0.00059291	0.0012062	0.00179911	Inorg vs.Amb
41	3	A matter of time: Recovery of plant species diversity in wild plant communities at declining nitrogen deposition	AGB	11	2	444.34	41.99	2	327.387	16.08	2	0.305446	0.0044651	0.0012062	0.00567129	Inorg vs.Amb
42	3	A matter of time: Recovery of plant species diversity in wild plant communities at declining nitrogen deposition	AGB	11	2	925.35	14.1	2	327.387	16.08	2	1.03903	0.00011609	0.0012062	0.00132229	Inorg vs.Amb
43	3	A matter of time: Recovery of plant species diversity in wild plant communities at declining nitrogen deposition	AGB	12	2	361.91	55.55	2	331.15	21.47	2	0.0888241	0.0117798	0.00210177	0.0138815	Inorg vs.Amb
44	3	A matter of time: Recovery of plant species diversity in wild plant communities at declining nitrogen deposition	AGB	12	2	449.35	45.5	2	331.15	21.47	2	0.305231	0.00512653	0.00210177	0.00722829	Inorg vs.Amb
45	3	A matter of time: Recovery of plant species diversity in wild plant communities at declining nitrogen deposition	AGB	12	2	454.3	29.58	2	331.15	21.47	2	0.316186	0.00211973	0.00210177	0.0042215	Inorg vs.Amb
46	3	A matter of time: Recovery of plant species diversity in wild plant communities at declining nitrogen deposition	AGB	12	2	721.53	8.3625	2	331.15	21.47	2	0.778803	6.71635e-05	0.00210177	0.00216893	Inorg vs.Amb
47	3	A matter of time: Recovery of plant species diversity in wild plant communities at declining nitrogen deposition	AGB	13	2	409.65	24.85	2	334.1	11.85	2	0.203863	0.00183991	0.000629005	0.00246892	Inorg vs.Amb
48	3	A matter of time: Recovery of plant species diversity in wild plant communities at declining nitrogen deposition	AGB	13	2	480.95	17.75	2	334.1	11.85	2	0.364323	0.000681031	0.000629005	0.00131004	Inorg vs.Amb
49	3	A matter of time: Recovery of plant species diversity in wild plant communities at declining nitrogen deposition	AGB	13	2	513.85	46.25	2	334.1	11.85	2	0.430491	0.00405061	0.000629005	0.00467962	Inorg vs.Amb
50	3	A matter of time: Recovery of plant species diversity in wild plant communities at declining nitrogen deposition	AGB	13	2	959.75	1.25	2	334.1	11.85	2	1.05523	8.48152e-07	0.000629005	0.000629853	Inorg vs.Amb
51	3	A matter of time: Recovery of plant species diversity in wild plant communities at declining nitrogen deposition	AGB	14	2	383	25	2	345.4	0.3	2	0.103332	0.00213036	3.77197e-07	0.00213073	Inorg vs.Amb
52	3	A matter of time: Recovery of plant species diversity in wild plant communities at declining nitrogen deposition	AGB	14	2	384.1	6.6	2	345.4	0.3	2	0.1062	0.000147628	3.77197e-07	0.000148005	Inorg vs.Amb
53	3	A matter of time: Recovery of plant species diversity in wild plant communities at declining nitrogen deposition	AGB	14	2	396.8	4.5	2	345.4	0.3	2	0.138729	6.4306e-05	3.77197e-07	6.46832e-05	Inorg vs.Amb
54	3	A matter of time: Recovery of plant species diversity in wild plant communities at declining nitrogen deposition	AGB	14	2	691.15	107.85	2	345.4	0.3	2	0.693654	0.0121749	3.77197e-07	0.0121753	Inorg vs.Amb
55	3	A matter of time: Recovery of plant species diversity in wild plant communities at declining nitrogen deposition	AGB	15	2	369.3	15.9	2	347.3	3.4	2	0.0614204	0.000926842	4.79202e-05	0.000974762	Inorg vs.Amb
56	3	A matter of time: Recovery of plant species diversity in wild plant communities at declining nitrogen deposition	AGB	15	2	456.3	68.5	2	347.3	3.4	2	0.272962	0.0112681	4.79202e-05	0.011316	Inorg vs.Amb
57	3	A matter of time: Recovery of plant species diversity in wild plant communities at declining nitrogen deposition	AGB	15	2	477.95	38.05	2	347.3	3.4	2	0.319317	0.00316894	4.79202e-05	0.00321686	Inorg vs.Amb
58	3	A matter of time: Recovery of plant species diversity in wild plant communities at declining nitrogen deposition	AGB	15	2	746.25	104.25	2	347.3	3.4	2	0.764872	0.00975783	4.79202e-05	0.00980575	Inorg vs.Amb
59	3	A matter of time: Recovery of plant species diversity in wild plant communities at declining nitrogen deposition	AGB	16	2	333.86	19.53	2	347.435	30.39	2	-0.0398559	0.00171098	0.00382547	0.00553645	Inorg vs.Amb
60	3	A matter of time: Recovery of plant species diversity in wild plant communities at declining nitrogen deposition	AGB	16	2	337.1	39.03	2	347.435	30.39	2	-0.030198	0.0067027	0.00382547	0.0105282	Inorg vs.Amb
61	3	A matter of time: Recovery of plant species diversity in wild plant communities at declining nitrogen deposition	AGB	16	2	402.25	27.17	2	347.435	30.39	2	0.146496	0.00228117	0.00382547	0.00610663	Inorg vs.Amb
62	3	A matter of time: Recovery of plant species diversity in wild plant communities at declining nitrogen deposition	AGB	16	2	704.77	33.3375	2	347.435	30.39	2	0.707294	0.00111877	0.00382547	0.00494424	Inorg vs.Amb
63	3	A matter of time: Recovery of plant species diversity in wild plant communities at declining nitrogen deposition	AGB	17	2	395.75	17.75	2	356	28	2	0.105852	0.00100583	0.00309304	0.00409887	Inorg vs.Amb
64	3	A matter of time: Recovery of plant species diversity in wild plant communities at declining nitrogen deposition	AGB	17	2	405	5	2	356	28	2	0.128956	7.62079e-05	0.00309304	0.00316925	Inorg vs.Amb
65	3	A matter of time: Recovery of plant species diversity in wild plant communities at declining nitrogen deposition	AGB	17	2	808.5	15.5	2	356	28	2	0.82025	0.000183769	0.00309304	0.00327681	Inorg vs.Amb
66	3	A matter of time: Recovery of plant species diversity in wild plant communities at declining nitrogen deposition	AGB	18	2	411	0.2	2	376.3	16.6	2	0.0882065	1.18399e-07	0.000973011	0.000973129	Inorg vs.Amb
67	3	A matter of time: Recovery of plant species diversity in wild plant communities at declining nitrogen deposition	AGB	18	2	526.3	46.1	2	376.3	16.6	2	0.335485	0.00383623	0.000973011	0.00480925	Inorg vs.Amb
68	3	A matter of time: Recovery of plant species diversity in wild plant communities at declining nitrogen deposition	AGB	18	2	592.8	33.3	2	376.3	16.6	2	0.45447	0.00157776	0.000973011	0.00255078	Inorg vs.Amb
69	3	A matter of time: Recovery of plant species diversity in wild plant communities at declining nitrogen deposition	AGB	18	2	1020.85	102.05	2	376.3	16.6	2	0.998004	0.00499657	0.000973011	0.00596958	Inorg vs.Amb
70	3	A matter of time: Recovery of plant species diversity in wild plant communities at declining nitrogen deposition	AGB	19	2	269.58	49.48	2	378.01	38.92	2	-0.338055	0.0168443	0.00530041	0.0221447	Inorg vs.Amb
71	3	A matter of time: Recovery of plant species diversity in wild plant communities at declining nitrogen deposition	AGB	19	2	464.66	58.66	2	378.01	38.92	2	0.206385	0.00796863	0.00530041	0.013269	Inorg vs.Amb
72	3	A matter of time: Recovery of plant species diversity in wild plant communities at declining nitrogen deposition	AGB	19	2	489.9	6.06	2	378.01	38.92	2	0.259281	7.65069e-05	0.00530041	0.00537691	Inorg vs.Amb
73	3	A matter of time: Recovery of plant species diversity in wild plant communities at declining nitrogen deposition	AGB	19	2	904.94	45.83	2	378.01	38.92	2	0.872948	0.00128242	0.00530041	0.00658283	Inorg vs.Amb
74	3	A matter of time: Recovery of plant species diversity in wild plant communities at declining nitrogen deposition	AGB	20	2	457.5	7.5	2	389.5	5.75	2	0.160913	0.000134372	0.000108966	0.000243338	Inorg vs.Amb
75	3	A matter of time: Recovery of plant species diversity in wild plant communities at declining nitrogen deposition	AGB	20	2	574.5	8.5	2	389.5	5.75	2	0.388636	0.000109453	0.000108966	0.000218419	Inorg vs.Amb
76	3	A matter of time: Recovery of plant species diversity in wild plant communities at declining nitrogen deposition	AGB	20	2	723.5	15.5	2	389.5	5.75	2	0.619237	0.000229486	0.000108966	0.000338452	Inorg vs.Amb
77	3	A matter of time: Recovery of plant species diversity in wild plant communities at declining nitrogen deposition	AGB	21	2	494.44	28.8	2	419.805	0.4	2	0.163635	0.0016964	4.53936e-07	0.00169685	Inorg vs.Amb
78	3	A matter of time: Recovery of plant species diversity in wild plant communities at declining nitrogen deposition	AGB	21	2	523.7	7.15	2	419.805	0.4	2	0.221129	9.32002e-05	4.53936e-07	9.36542e-05	Inorg vs.Amb
79	3	A matter of time: Recovery of plant species diversity in wild plant communities at declining nitrogen deposition	AGB	21	2	745.17	42.11	2	419.805	0.4	2	0.573822	0.00159672	4.53936e-07	0.00159718	Inorg vs.Amb
80	3	A matter of time: Recovery of plant species diversity in wild plant communities at declining nitrogen deposition	AGB	21	2	1003.9	9.91	2	419.805	0.4	2	0.871857	4.87233e-05	4.53936e-07	4.91772e-05	Inorg vs.Amb
81	3	A matter of time: Recovery of plant species diversity in wild plant communities at declining nitrogen deposition	AGB	22	2	437.5	24.8	2	430.95	6.07	2	0.0150846	0.00160664	9.91959e-05	0.00170583	Inorg vs.Amb
82	3	A matter of time: Recovery of plant species diversity in wild plant communities at declining nitrogen deposition	AGB	22	2	479.35	23.65	2	430.95	6.07	2	0.106439	0.0012171	9.91959e-05	0.0013163	Inorg vs.Amb
83	3	A matter of time: Recovery of plant species diversity in wild plant communities at declining nitrogen deposition	AGB	22	2	525.8	45.6	2	430.95	6.07	2	0.198929	0.00376061	9.91959e-05	0.00385981	Inorg vs.Amb
84	3	A matter of time: Recovery of plant species diversity in wild plant communities at declining nitrogen deposition	AGB	22	2	757	33.8	2	430.95	6.07	2	0.563371	0.000996808	9.91959e-05	0.001096	Inorg vs.Amb
85	3	A matter of time: Recovery of plant species diversity in wild plant communities at declining nitrogen deposition	AGB	23	2	439.3	18	2	431.5	2	2	0.017915	0.000839446	1.07416e-05	0.000850187	Inorg vs.Amb
86	3	A matter of time: Recovery of plant species diversity in wild plant communities at declining nitrogen deposition	AGB	23	2	529.2	15.8	2	431.5	2	2	0.204099	0.000445702	1.07416e-05	0.000456444	Inorg vs.Amb
87	3	A matter of time: Recovery of plant species diversity in wild plant communities at declining nitrogen deposition	AGB	23	2	535.25	0.65	2	431.5	2	2	0.215466	7.37366e-07	1.07416e-05	1.1479e-05	Inorg vs.Amb
88	3	A matter of time: Recovery of plant species diversity in wild plant communities at declining nitrogen deposition	AGB	23	2	1045.85	44.75	2	431.5	2	2	0.885318	0.000915413	1.07416e-05	0.000926155	Inorg vs.Amb
89	3	A matter of time: Recovery of plant species diversity in wild plant communities at declining nitrogen deposition	AGB	24	2	372.95	3.85	2	432	22.2	2	-0.146981	5.32832e-05	0.00132041	0.00137369	Inorg vs.Amb
90	3	A matter of time: Recovery of plant species diversity in wild plant communities at declining nitrogen deposition	AGB	24	2	540.5	6.6	2	432	22.2	2	0.224069	7.45532e-05	0.00132041	0.00139496	Inorg vs.Amb
91	3	A matter of time: Recovery of plant species diversity in wild plant communities at declining nitrogen deposition	AGB	24	2	642.05	64.25	2	432	22.2	2	0.396241	0.00500701	0.00132041	0.00632742	Inorg vs.Amb
92	3	A matter of time: Recovery of plant species diversity in wild plant communities at declining nitrogen deposition	AGB	24	2	872.15	29.45	2	432	22.2	2	0.702536	0.000570109	0.00132041	0.00189052	Inorg vs.Amb
93	3	A matter of time: Recovery of plant species diversity in wild plant communities at declining nitrogen deposition	AGB	25	2	607	94	2	432	5.5	2	0.340103	0.0119908	8.10453e-05	0.0120719	Inorg vs.Amb
94	3	A matter of time: Recovery of plant species diversity in wild plant communities at declining nitrogen deposition	AGB	25	2	608	46	2	432	5.5	2	0.341749	0.00286206	8.10453e-05	0.0029431	Inorg vs.Amb
95	3	A matter of time: Recovery of plant species diversity in wild plant communities at declining nitrogen deposition	AGB	25	2	796.5	55.5	2	432	5.5	2	0.611802	0.00242764	8.10453e-05	0.00250869	Inorg vs.Amb
96	3	A matter of time: Recovery of plant species diversity in wild plant communities at declining nitrogen deposition	AGB	26	2	418.37	51.08	2	448.613	2.66	2	-0.0697933	0.00745334	1.75789e-05	0.00747092	Inorg vs.Amb
97	3	A matter of time: Recovery of plant species diversity in wild plant communities at declining nitrogen deposition	AGB	26	2	474.17	52.17	2	448.613	2.66	2	0.0554064	0.00605262	1.75789e-05	0.0060702	Inorg vs.Amb
98	3	A matter of time: Recovery of plant species diversity in wild plant communities at declining nitrogen deposition	AGB	26	2	520.18	1.46	2	448.613	2.66	2	0.148015	3.93884e-06	1.75789e-05	2.15177e-05	Inorg vs.Amb
99	3	A matter of time: Recovery of plant species diversity in wild plant communities at declining nitrogen deposition	AGB	26	2	871.86	0.1025	2	448.613	2.66	2	0.664469	6.91073e-09	1.75789e-05	1.75858e-05	Inorg vs.Amb
100	3	A matter of time: Recovery of plant species diversity in wild plant communities at declining nitrogen deposition	AGB	27	2	398.75	19.85	2	449.7	12	2	-0.120246	0.00123905	0.00035603	0.00159508	Inorg vs.Amb
101	3	A matter of time: Recovery of plant species diversity in wild plant communities at declining nitrogen deposition	AGB	27	2	576.9	32.8	2	449.7	12	2	0.249088	0.00161628	0.00035603	0.00197231	Inorg vs.Amb
102	3	A matter of time: Recovery of plant species diversity in wild plant communities at declining nitrogen deposition	AGB	27	2	591.65	12.95	2	449.7	12	2	0.274335	0.000239541	0.00035603	0.000595571	Inorg vs.Amb
103	3	A matter of time: Recovery of plant species diversity in wild plant communities at declining nitrogen deposition	AGB	27	2	722.6	95.8	2	449.7	12	2	0.474275	0.0087883	0.00035603	0.00914433	Inorg vs.Amb
104	3	A matter of time: Recovery of plant species diversity in wild plant communities at declining nitrogen deposition	AGB	28	2	462	8	2	466	58	2	-0.00862074	0.000149922	0.00774558	0.00789551	Inorg vs.Amb
105	3	A matter of time: Recovery of plant species diversity in wild plant communities at declining nitrogen deposition	AGB	28	2	520.5	69.5	2	466	58	2	0.110604	0.00891452	0.00774558	0.0166601	Inorg vs.Amb
106	3	A matter of time: Recovery of plant species diversity in wild plant communities at declining nitrogen deposition	AGB	28	2	802.5	14.5	2	466	58	2	0.543546	0.000163236	0.00774558	0.00790882	Inorg vs.Amb
107	3	A matter of time: Recovery of plant species diversity in wild plant communities at declining nitrogen deposition	AGB	29	2	534.76	26.84	2	469.39	27.51	2	0.130384	0.00125956	0.00171745	0.002977	Inorg vs.Amb
108	3	A matter of time: Recovery of plant species diversity in wild plant communities at declining nitrogen deposition	AGB	29	2	584.78	40.73	2	469.39	27.51	2	0.219802	0.00242557	0.00171745	0.00414302	Inorg vs.Amb
109	3	A matter of time: Recovery of plant species diversity in wild plant communities at declining nitrogen deposition	AGB	29	2	749.53	50.31	2	469.39	27.51	2	0.468012	0.00225269	0.00171745	0.00397013	Inorg vs.Amb
110	3	A matter of time: Recovery of plant species diversity in wild plant communities at declining nitrogen deposition	AGB	29	2	923.38	19.57	2	469.39	27.51	2	0.676607	0.00022459	0.00171745	0.00194204	Inorg vs.Amb
111	3	A matter of time: Recovery of plant species diversity in wild plant communities at declining nitrogen deposition	AGB	30	2	502.7	23.7	2	474.4	5.75	2	0.0579427	0.00111135	7.34541e-05	0.0011848	Inorg vs.Amb
112	3	A matter of time: Recovery of plant species diversity in wild plant communities at declining nitrogen deposition	AGB	30	2	654.25	27.65	2	474.4	5.75	2	0.321439	0.000893044	7.34541e-05	0.000966498	Inorg vs.Amb
113	3	A matter of time: Recovery of plant species diversity in wild plant communities at declining nitrogen deposition	AGB	30	2	657.65	77.45	2	474.4	5.75	2	0.326622	0.00693463	7.34541e-05	0.00700808	Inorg vs.Amb
114	3	A matter of time: Recovery of plant species diversity in wild plant communities at declining nitrogen deposition	AGB	30	2	1083.15	3.75	2	474.4	5.75	2	0.825578	5.99315e-06	7.34541e-05	7.94473e-05	Inorg vs.Amb
115	3	A matter of time: Recovery of plant species diversity in wild plant communities at declining nitrogen deposition	AGB	31	2	423.2	66.7	2	476.9	20.45	2	-0.119462	0.0124203	0.000919395	0.0133396	Inorg vs.Amb
116	3	A matter of time: Recovery of plant species diversity in wild plant communities at declining nitrogen deposition	AGB	31	2	613.5	40.8	2	476.9	20.45	2	0.251873	0.00221137	0.000919395	0.00313076	Inorg vs.Amb
117	3	A matter of time: Recovery of plant species diversity in wild plant communities at declining nitrogen deposition	AGB	31	2	618.95	18.15	2	476.9	20.45	2	0.260718	0.000429944	0.000919395	0.00134934	Inorg vs.Amb
118	3	A matter of time: Recovery of plant species diversity in wild plant communities at declining nitrogen deposition	AGB	31	2	830	47.8	2	476.9	20.45	2	0.554119	0.00165832	0.000919395	0.00257772	Inorg vs.Amb
119	3	A matter of time: Recovery of plant species diversity in wild plant communities at declining nitrogen deposition	AGB	32	2	626.82	66.36	2	480.345	30.23	2	0.266155	0.00560399	0.00198034	0.00758433	Inorg vs.Amb
120	3	A matter of time: Recovery of plant species diversity in wild plant communities at declining nitrogen deposition	AGB	32	2	647.28	14.61	2	480.345	30.23	2	0.298274	0.000254733	0.00198034	0.00223507	Inorg vs.Amb
121	3	A matter of time: Recovery of plant species diversity in wild plant communities at declining nitrogen deposition	AGB	32	2	854.58	84.8043	2	480.345	30.23	2	0.576105	0.00492379	0.00198034	0.00690413	Inorg vs.Amb
122	3	A matter of time: Recovery of plant species diversity in wild plant communities at declining nitrogen deposition	AGB	32	2	921.42	41.36	2	480.345	30.23	2	0.651411	0.00100743	0.00198034	0.00298777	Inorg vs.Amb
123	3	A matter of time: Recovery of plant species diversity in wild plant communities at declining nitrogen deposition	AGB	33	2	412.38	37.48	2	489.305	32.17	2	-0.171041	0.00413023	0.00216129	0.00629152	Inorg vs.Amb
124	3	A matter of time: Recovery of plant species diversity in wild plant communities at declining nitrogen deposition	AGB	33	2	701.32	11.9	2	489.305	32.17	2	0.359978	0.000143957	0.00216129	0.00230525	Inorg vs.Amb
125	3	A matter of time: Recovery of plant species diversity in wild plant communities at declining nitrogen deposition	AGB	33	2	710.05	47.67	2	489.305	32.17	2	0.372349	0.00225363	0.00216129	0.00441492	Inorg vs.Amb
126	3	A matter of time: Recovery of plant species diversity in wild plant communities at declining nitrogen deposition	AGB	33	2	1067.23	12.305	2	489.305	32.17	2	0.779836	6.64687e-05	0.00216129	0.00222776	Inorg vs.Amb
127	3	A matter of time: Recovery of plant species diversity in wild plant communities at declining nitrogen deposition	AGB	34	2	426.05	4.05	2	492.85	5.03	2	-0.145648	4.51813e-05	5.20807e-05	9.7262e-05	Inorg vs.Amb
128	3	A matter of time: Recovery of plant species diversity in wild plant communities at declining nitrogen deposition	AGB	34	2	531.9	92.6	2	492.85	5.03	2	0.0762506	0.0151542	5.20807e-05	0.0152062	Inorg vs.Amb
129	3	A matter of time: Recovery of plant species diversity in wild plant communities at declining nitrogen deposition	AGB	34	2	587.4	23.2	2	492.85	5.03	2	0.175501	0.00077997	5.20807e-05	0.000832051	Inorg vs.Amb
130	3	A matter of time: Recovery of plant species diversity in wild plant communities at declining nitrogen deposition	AGB	34	2	1057.7	26.1	2	492.85	5.03	2	0.763647	0.000304457	5.20807e-05	0.000356538	Inorg vs.Amb
131	3	A matter of time: Recovery of plant species diversity in wild plant communities at declining nitrogen deposition	AGB	35	2	602.45	30.05	2	494.9	19.6	2	0.196649	0.00124399	0.000784237	0.00202823	Inorg vs.Amb
132	3	A matter of time: Recovery of plant species diversity in wild plant communities at declining nitrogen deposition	AGB	35	2	641.65	84.45	2	494.9	19.6	2	0.259687	0.0086611	0.000784237	0.00944533	Inorg vs.Amb
133	3	A matter of time: Recovery of plant species diversity in wild plant communities at declining nitrogen deposition	AGB	35	2	692.55	34.85	2	494.9	19.6	2	0.336025	0.00126612	0.000784237	0.00205035	Inorg vs.Amb
134	3	A matter of time: Recovery of plant species diversity in wild plant communities at declining nitrogen deposition	AGB	35	2	858.45	121.75	2	494.9	19.6	2	0.550773	0.0100572	0.000784237	0.0108415	Inorg vs.Amb
135	3	A matter of time: Recovery of plant species diversity in wild plant communities at declining nitrogen deposition	AGB	36	2	415.5	16.5	2	500	26.5	2	-0.185125	0.000788489	0.0014045	0.00219299	Inorg vs.Amb
136	3	A matter of time: Recovery of plant species diversity in wild plant communities at declining nitrogen deposition	AGB	36	2	581.5	35.5	2	500	26.5	2	0.151003	0.00186349	0.0014045	0.00326799	Inorg vs.Amb
137	3	A matter of time: Recovery of plant species diversity in wild plant communities at declining nitrogen deposition	AGB	36	2	681.5	50.5	2	500	26.5	2	0.309688	0.0027455	0.0014045	0.00415	Inorg vs.Amb
138	3	A matter of time: Recovery of plant species diversity in wild plant communities at declining nitrogen deposition	AGB	37	2	465.15	7.91	2	501.523	40.35	2	-0.07529	0.00014459	0.0032365	0.00338108	Inorg vs.Amb
139	3	A matter of time: Recovery of plant species diversity in wild plant communities at declining nitrogen deposition	AGB	37	2	620.58	40.97	2	501.523	40.35	2	0.213005	0.00217925	0.0032365	0.00541574	Inorg vs.Amb
140	3	A matter of time: Recovery of plant species diversity in wild plant communities at declining nitrogen deposition	AGB	37	2	804.61	24.47	2	501.523	40.35	2	0.472708	0.000462452	0.0032365	0.00369895	Inorg vs.Amb
141	3	A matter of time: Recovery of plant species diversity in wild plant communities at declining nitrogen deposition	AGB	37	2	988.03	32.7137	2	501.523	40.35	2	0.678063	0.000548137	0.0032365	0.00378463	Inorg vs.Amb
142	3	A matter of time: Recovery of plant species diversity in wild plant communities at declining nitrogen deposition	AGB	38	2	559.3	21.4	2	502.25	12.68	2	0.107588	0.000731995	0.00031869	0.00105068	Inorg vs.Amb
143	3	A matter of time: Recovery of plant species diversity in wild plant communities at declining nitrogen deposition	AGB	38	2	635.25	15.35	2	502.25	12.68	2	0.234921	0.000291943	0.00031869	0.000610633	Inorg vs.Amb
144	3	A matter of time: Recovery of plant species diversity in wild plant communities at declining nitrogen deposition	AGB	38	2	676.3	37.1	2	502.25	12.68	2	0.297539	0.00150466	0.00031869	0.00182335	Inorg vs.Amb
145	3	A matter of time: Recovery of plant species diversity in wild plant communities at declining nitrogen deposition	AGB	38	2	930	4.8	2	502.25	12.68	2	0.616087	1.33195e-05	0.00031869	0.00033201	Inorg vs.Amb
146	3	A matter of time: Recovery of plant species diversity in wild plant communities at declining nitrogen deposition	AGB	39	2	468.19	68.31	2	506.925	56.94	2	-0.0794889	0.0106437	0.00630838	0.0169521	Inorg vs.Amb
147	3	A matter of time: Recovery of plant species diversity in wild plant communities at declining nitrogen deposition	AGB	39	2	597.11	50.04	2	506.925	56.94	2	0.163738	0.00351153	0.00630838	0.0098199	Inorg vs.Amb
148	3	A matter of time: Recovery of plant species diversity in wild plant communities at declining nitrogen deposition	AGB	39	2	628.65	49.55	2	506.925	56.94	2	0.215212	0.00310627	0.00630838	0.00941465	Inorg vs.Amb
149	3	A matter of time: Recovery of plant species diversity in wild plant communities at declining nitrogen deposition	AGB	39	2	940.28	17.425	2	506.925	56.94	2	0.617815	0.000171712	0.00630838	0.00648009	Inorg vs.Amb
150	3	A matter of time: Recovery of plant species diversity in wild plant communities at declining nitrogen deposition	AGB	40	2	544.75	30.65	2	513.45	20.28	2	0.0591743	0.00158284	0.000780027	0.00236286	Inorg vs.Amb
151	3	A matter of time: Recovery of plant species diversity in wild plant communities at declining nitrogen deposition	AGB	40	2	558.7	9.9	2	513.45	20.28	2	0.08446	0.000156994	0.000780027	0.000937021	Inorg vs.Amb
152	3	A matter of time: Recovery of plant species diversity in wild plant communities at declining nitrogen deposition	AGB	40	2	568.75	53.55	2	513.45	20.28	2	0.102288	0.00443247	0.000780027	0.0052125	Inorg vs.Amb
153	3	A matter of time: Recovery of plant species diversity in wild plant communities at declining nitrogen deposition	AGB	40	2	689.4	73.7	2	513.45	20.28	2	0.294669	0.00571429	0.000780027	0.00649432	Inorg vs.Amb
154	3	A matter of time: Recovery of plant species diversity in wild plant communities at declining nitrogen deposition	AGB	41	2	500.02	114.25	2	515.13	20.78	2	-0.0297711	0.026104	0.000813631	0.0269177	Inorg vs.Amb
155	3	A matter of time: Recovery of plant species diversity in wild plant communities at declining nitrogen deposition	AGB	41	2	540.87	36.47	2	515.13	20.78	2	0.0487598	0.00227329	0.000813631	0.00308693	Inorg vs.Amb
156	3	A matter of time: Recovery of plant species diversity in wild plant communities at declining nitrogen deposition	AGB	41	2	919.04	189.24	2	515.13	20.78	2	0.57891	0.0211997	0.000813631	0.0220133	Inorg vs.Amb
157	3	A matter of time: Recovery of plant species diversity in wild plant communities at declining nitrogen deposition	AGB	41	2	927.82	90.32	2	515.13	20.78	2	0.588419	0.00473817	0.000813631	0.0055518	Inorg vs.Amb
158	3	A matter of time: Recovery of plant species diversity in wild plant communities at declining nitrogen deposition	AGB	42	2	513.85	3.85	2	517.75	23.63	2	-0.00756111	2.80685e-05	0.0010415	0.00106956	Inorg vs.Amb
159	3	A matter of time: Recovery of plant species diversity in wild plant communities at declining nitrogen deposition	AGB	42	2	544.65	29.25	2	517.75	23.63	2	0.0506509	0.00144207	0.0010415	0.00248357	Inorg vs.Amb
160	3	A matter of time: Recovery of plant species diversity in wild plant communities at declining nitrogen deposition	AGB	42	2	568.05	43.75	2	517.75	23.63	2	0.0927169	0.00296588	0.0010415	0.00400737	Inorg vs.Amb
161	3	A matter of time: Recovery of plant species diversity in wild plant communities at declining nitrogen deposition	AGB	42	2	1030.15	73.85	2	517.75	23.63	2	0.687967	0.00256963	0.0010415	0.00361112	Inorg vs.Amb
162	3	A matter of time: Recovery of plant species diversity in wild plant communities at declining nitrogen deposition	AGB	43	2	703.1	65.7	2	534.5	5	2	0.274167	0.00436583	4.37537e-05	0.00440958	Inorg vs.Amb
163	3	A matter of time: Recovery of plant species diversity in wild plant communities at declining nitrogen deposition	AGB	43	2	725.35	114.35	2	534.5	5	2	0.305323	0.0124265	4.37537e-05	0.0124702	Inorg vs.Amb
164	3	A matter of time: Recovery of plant species diversity in wild plant communities at declining nitrogen deposition	AGB	43	2	728.95	38.35	2	534.5	5	2	0.310273	0.0013839	4.37537e-05	0.00142766	Inorg vs.Amb
165	3	A matter of time: Recovery of plant species diversity in wild plant communities at declining nitrogen deposition	AGB	43	2	1021.65	78.15	2	534.5	5	2	0.647843	0.00292566	4.37537e-05	0.00296941	Inorg vs.Amb
166	3	A matter of time: Recovery of plant species diversity in wild plant communities at declining nitrogen deposition	AGB	44	2	499.6	21.2	2	543.5	17.4	2	-0.0842219	0.00090032	0.000512471	0.00141279	Inorg vs.Amb
167	3	A matter of time: Recovery of plant species diversity in wild plant communities at declining nitrogen deposition	AGB	44	2	585	55.3	2	543.5	17.4	2	0.0735821	0.00446795	0.000512471	0.00498042	Inorg vs.Amb
168	3	A matter of time: Recovery of plant species diversity in wild plant communities at declining nitrogen deposition	AGB	44	2	625	20.9	2	543.5	17.4	2	0.139722	0.000559117	0.000512471	0.00107159	Inorg vs.Amb
169	3	A matter of time: Recovery of plant species diversity in wild plant communities at declining nitrogen deposition	AGB	44	2	898.05	88.75	2	543.5	17.4	2	0.502196	0.00488321	0.000512471	0.00539568	Inorg vs.Amb
170	3	A matter of time: Recovery of plant species diversity in wild plant communities at declining nitrogen deposition	AGB	45	2	694.28	50.16	2	546.74	31.2	2	0.238902	0.00260985	0.00162824	0.00423809	Inorg vs.Amb
171	3	A matter of time: Recovery of plant species diversity in wild plant communities at declining nitrogen deposition	AGB	45	2	694.48	42.52	2	546.74	31.2	2	0.23919	0.00187429	0.00162824	0.00350253	Inorg vs.Amb
172	3	A matter of time: Recovery of plant species diversity in wild plant communities at declining nitrogen deposition	AGB	45	2	789.36	15.85	2	546.74	31.2	2	0.367249	0.000201594	0.00162824	0.00182983	Inorg vs.Amb
173	3	A matter of time: Recovery of plant species diversity in wild plant communities at declining nitrogen deposition	AGB	45	2	922.79	37.46	2	546.74	31.2	2	0.523428	0.000823948	0.00162824	0.00245218	Inorg vs.Amb
174	3	A matter of time: Recovery of plant species diversity in wild plant communities at declining nitrogen deposition	AGB	46	2	471.19	39.61	2	564.188	37.41	2	-0.180125	0.00353336	0.00219836	0.00573172	Inorg vs.Amb
175	3	A matter of time: Recovery of plant species diversity in wild plant communities at declining nitrogen deposition	AGB	46	2	635.46	45.16	2	564.188	37.41	2	0.118963	0.00252523	0.00219836	0.00472359	Inorg vs.Amb
176	3	A matter of time: Recovery of plant species diversity in wild plant communities at declining nitrogen deposition	AGB	46	2	790.28	35.65	2	564.188	37.41	2	0.337001	0.00101748	0.00219836	0.00321584	Inorg vs.Amb
177	3	A matter of time: Recovery of plant species diversity in wild plant communities at declining nitrogen deposition	AGB	46	2	937.26	54.9375	2	564.188	37.41	2	0.507574	0.00171786	0.00219836	0.00391622	Inorg vs.Amb
178	3	A matter of time: Recovery of plant species diversity in wild plant communities at declining nitrogen deposition	AGB	47	2	627.6	23.4	2	564.9	9.4	2	0.105254	0.000695082	0.000138447	0.000833528	Inorg vs.Amb
179	3	A matter of time: Recovery of plant species diversity in wild plant communities at declining nitrogen deposition	AGB	47	2	687.35	43.65	2	564.9	9.4	2	0.196195	0.00201643	0.000138447	0.00215487	Inorg vs.Amb
180	3	A matter of time: Recovery of plant species diversity in wild plant communities at declining nitrogen deposition	AGB	47	2	703.8	29.5	2	564.9	9.4	2	0.219846	0.000878447	0.000138447	0.00101689	Inorg vs.Amb
181	3	A matter of time: Recovery of plant species diversity in wild plant communities at declining nitrogen deposition	AGB	47	2	1096.75	143.05	2	564.9	9.4	2	0.663458	0.0085061	0.000138447	0.00864455	Inorg vs.Amb
182	3	A matter of time: Recovery of plant species diversity in wild plant communities at declining nitrogen deposition	AGB	48	2	518.96	33.93	2	569.398	29.38	2	-0.092752	0.00213732	0.0013312	0.00346852	Inorg vs.Amb
183	3	A matter of time: Recovery of plant species diversity in wild plant communities at declining nitrogen deposition	AGB	48	2	692.92	3.9	2	569.398	29.38	2	0.196336	1.58392e-05	0.0013312	0.00134704	Inorg vs.Amb
184	3	A matter of time: Recovery of plant species diversity in wild plant communities at declining nitrogen deposition	AGB	48	2	797.94	44.07	2	569.398	29.38	2	0.337455	0.00152516	0.0013312	0.00285636	Inorg vs.Amb
185	3	A matter of time: Recovery of plant species diversity in wild plant communities at declining nitrogen deposition	AGB	48	2	882.48	74.255	2	569.398	29.38	2	0.438157	0.00354007	0.0013312	0.00487127	Inorg vs.Amb
186	3	A matter of time: Recovery of plant species diversity in wild plant communities at declining nitrogen deposition	AGB	49	2	656.78	82.63	2	575.087	29.29	2	0.132827	0.00791418	0.001297	0.00921118	Inorg vs.Amb
187	3	A matter of time: Recovery of plant species diversity in wild plant communities at declining nitrogen deposition	AGB	49	2	741.73	20.33	2	575.087	29.29	2	0.254463	0.000375624	0.001297	0.00167263	Inorg vs.Amb
188	3	A matter of time: Recovery of plant species diversity in wild plant communities at declining nitrogen deposition	AGB	49	2	754.05	6.07	2	575.087	29.29	2	0.270936	3.24002e-05	0.001297	0.0013294	Inorg vs.Amb
189	3	A matter of time: Recovery of plant species diversity in wild plant communities at declining nitrogen deposition	AGB	49	2	916.91	11.0375	2	575.087	29.29	2	0.466487	7.24533e-05	0.001297	0.00136946	Inorg vs.Amb
190	3	A matter of time: Recovery of plant species diversity in wild plant communities at declining nitrogen deposition	AGB	50	2	596.1	16.2	2	579.25	19.43	2	0.0286743	0.000369285	0.000562579	0.000931864	Inorg vs.Amb
191	3	A matter of time: Recovery of plant species diversity in wild plant communities at declining nitrogen deposition	AGB	50	2	680.65	58.85	2	579.25	19.43	2	0.161314	0.00373779	0.000562579	0.00430037	Inorg vs.Amb
192	3	A matter of time: Recovery of plant species diversity in wild plant communities at declining nitrogen deposition	AGB	50	2	695	38.9	2	579.25	19.43	2	0.182178	0.00156639	0.000562579	0.00212897	Inorg vs.Amb
193	3	A matter of time: Recovery of plant species diversity in wild plant communities at declining nitrogen deposition	AGB	50	2	1003.1	34.3	2	579.25	19.43	2	0.549116	0.000584615	0.000562579	0.00114719	Inorg vs.Amb
194	3	A matter of time: Recovery of plant species diversity in wild plant communities at declining nitrogen deposition	AGB	51	2	632.88	2.64	2	601.545	26.93	2	0.0507795	8.70032e-06	0.00100209	0.00101079	Inorg vs.Amb
195	3	A matter of time: Recovery of plant species diversity in wild plant communities at declining nitrogen deposition	AGB	51	2	651.87	22.63	2	601.545	26.93	2	0.0803438	0.000602583	0.00100209	0.00160467	Inorg vs.Amb
196	3	A matter of time: Recovery of plant species diversity in wild plant communities at declining nitrogen deposition	AGB	51	2	703.98	34.24	2	601.545	26.93	2	0.157249	0.00118282	0.00100209	0.0021849	Inorg vs.Amb
197	3	A matter of time: Recovery of plant species diversity in wild plant communities at declining nitrogen deposition	AGB	51	2	855.85	6.765	2	601.545	26.93	2	0.352594	3.12399e-05	0.00100209	0.00103333	Inorg vs.Amb
198	3	A matter of time: Recovery of plant species diversity in wild plant communities at declining nitrogen deposition	AGB	52	2	650.5	12	2	606.3	13.45	2	0.0703664	0.000170152	0.000246059	0.000416211	Inorg vs.Amb
199	3	A matter of time: Recovery of plant species diversity in wild plant communities at declining nitrogen deposition	AGB	52	2	741.15	69.15	2	606.3	13.45	2	0.200828	0.00435253	0.000246059	0.00459859	Inorg vs.Amb
200	3	A matter of time: Recovery of plant species diversity in wild plant communities at declining nitrogen deposition	AGB	52	2	992.5	84.5	2	606.3	13.45	2	0.492852	0.00362429	0.000246059	0.00387034	Inorg vs.Amb
201	3	A matter of time: Recovery of plant species diversity in wild plant communities at declining nitrogen deposition	AGB	53	2	747.55	75.95	2	609.15	2.28	2	0.204737	0.00516113	7.00473e-06	0.00516814	Inorg vs.Amb
202	3	A matter of time: Recovery of plant species diversity in wild plant communities at declining nitrogen deposition	AGB	53	2	788.8	33.4	2	609.15	2.28	2	0.258448	0.000896456	7.00473e-06	0.000903461	Inorg vs.Amb
203	3	A matter of time: Recovery of plant species diversity in wild plant communities at declining nitrogen deposition	AGB	53	2	799.1	35.2	2	609.15	2.28	2	0.271422	0.000970182	7.00473e-06	0.000977186	Inorg vs.Amb
204	3	A matter of time: Recovery of plant species diversity in wild plant communities at declining nitrogen deposition	AGB	53	2	1091.3	103.3	2	609.15	2.28	2	0.58306	0.00448004	7.00473e-06	0.00448705	Inorg vs.Amb
205	3	A matter of time: Recovery of plant species diversity in wild plant communities at declining nitrogen deposition	AGB	54	2	520.03	5.77	2	613.455	46.96	2	-0.16522	6.15552e-05	0.00292995	0.00299151	Inorg vs.Amb
206	3	A matter of time: Recovery of plant species diversity in wild plant communities at declining nitrogen deposition	AGB	54	2	623.73	11.85	2	613.455	46.96	2	0.0166107	0.000180473	0.00292995	0.00311043	Inorg vs.Amb
207	3	A matter of time: Recovery of plant species diversity in wild plant communities at declining nitrogen deposition	AGB	54	2	691.77	13.65	2	613.455	46.96	2	0.120147	0.000194676	0.00292995	0.00312463	Inorg vs.Amb
208	3	A matter of time: Recovery of plant species diversity in wild plant communities at declining nitrogen deposition	AGB	54	2	848.44	57.8025	2	613.455	46.96	2	0.324292	0.00232071	0.00292995	0.00525066	Inorg vs.Amb
209	3	A matter of time: Recovery of plant species diversity in wild plant communities at declining nitrogen deposition	AGB	55	2	533.27	14.07	2	617.12	0.9	2	-0.146036	0.000348068	1.06345e-06	0.000349131	Inorg vs.Amb
210	3	A matter of time: Recovery of plant species diversity in wild plant communities at declining nitrogen deposition	AGB	55	2	660.83	11.37	2	617.12	0.9	2	0.0684331	0.000148017	1.06345e-06	0.00014908	Inorg vs.Amb
211	3	A matter of time: Recovery of plant species diversity in wild plant communities at declining nitrogen deposition	AGB	55	2	689.29	11.47	2	617.12	0.9	2	0.110599	0.00013845	1.06345e-06	0.000139513	Inorg vs.Amb
212	3	A matter of time: Recovery of plant species diversity in wild plant communities at declining nitrogen deposition	AGB	55	2	1105.73	62.235	2	617.12	0.9	2	0.583198	0.00158395	1.06345e-06	0.00158501	Inorg vs.Amb
213	3	A matter of time: Recovery of plant species diversity in wild plant communities at declining nitrogen deposition	AGB	56	2	684.9	49.2	2	619.45	27.93	2	0.100441	0.00258016	0.00101648	0.00359664	Inorg vs.Amb
214	3	A matter of time: Recovery of plant species diversity in wild plant communities at declining nitrogen deposition	AGB	56	2	722.5	7.7	2	619.45	27.93	2	0.153885	5.67905e-05	0.00101648	0.00107327	Inorg vs.Amb
215	3	A matter of time: Recovery of plant species diversity in wild plant communities at declining nitrogen deposition	AGB	56	2	731.6	74.9	2	619.45	27.93	2	0.166402	0.00524066	0.00101648	0.00625714	Inorg vs.Amb
216	3	A matter of time: Recovery of plant species diversity in wild plant communities at declining nitrogen deposition	AGB	56	2	933.35	77.85	2	619.45	27.93	2	0.409948	0.00347855	0.00101648	0.00449503	Inorg vs.Amb
217	3	A matter of time: Recovery of plant species diversity in wild plant communities at declining nitrogen deposition	AGB	57	2	594.85	54.33	2	643.185	30.98	2	-0.0781231	0.00417095	0.00116001	0.00533095	Inorg vs.Amb
218	3	A matter of time: Recovery of plant species diversity in wild plant communities at declining nitrogen deposition	AGB	57	2	708.73	11.69	2	643.185	30.98	2	0.0970422	0.000136031	0.00116001	0.00129604	Inorg vs.Amb
219	3	A matter of time: Recovery of plant species diversity in wild plant communities at declining nitrogen deposition	AGB	57	2	755.5	6.23	2	643.185	30.98	2	0.160947	3.39999e-05	0.00116001	0.00119401	Inorg vs.Amb
220	3	A matter of time: Recovery of plant species diversity in wild plant communities at declining nitrogen deposition	AGB	57	2	793.49	64.3075	2	643.185	30.98	2	0.210009	0.00328405	0.00116001	0.00444406	Inorg vs.Amb
221	3	A matter of time: Recovery of plant species diversity in wild plant communities at declining nitrogen deposition	AGB	58	2	739.95	63.35	2	666.7	11.6	2	0.104242	0.00366487	0.000151365	0.00381623	Inorg vs.Amb
222	3	A matter of time: Recovery of plant species diversity in wild plant communities at declining nitrogen deposition	AGB	58	2	743.3	149.8	2	666.7	11.6	2	0.10876	0.0203079	0.000151365	0.0204593	Inorg vs.Amb
223	3	A matter of time: Recovery of plant species diversity in wild plant communities at declining nitrogen deposition	AGB	58	2	749.3	17.4	2	666.7	11.6	2	0.116799	0.000269623	0.000151365	0.000420988	Inorg vs.Amb
224	3	A matter of time: Recovery of plant species diversity in wild plant communities at declining nitrogen deposition	AGB	58	2	1010.3	10.3	2	666.7	11.6	2	0.415662	5.19689e-05	0.000151365	0.000203334	Inorg vs.Amb
225	3	A matter of time: Recovery of plant species diversity in wild plant communities at declining nitrogen deposition	AGB	59	2	541.29	66.35	2	674.852	42.34	2	-0.220539	0.00751263	0.00196813	0.00948076	Inorg vs.Amb
226	3	A matter of time: Recovery of plant species diversity in wild plant communities at declining nitrogen deposition	AGB	59	2	858.71	33.41	2	674.852	42.34	2	0.240937	0.000756885	0.00196813	0.00272502	Inorg vs.Amb
227	3	A matter of time: Recovery of plant species diversity in wild plant communities at declining nitrogen deposition	AGB	59	2	897.55	5.99	2	674.852	42.34	2	0.285175	2.22693e-05	0.00196813	0.0019904	Inorg vs.Amb
228	3	A matter of time: Recovery of plant species diversity in wild plant communities at declining nitrogen deposition	AGB	59	2	1110.71	35.5625	2	674.852	42.34	2	0.498261	0.00051257	0.00196813	0.0024807	Inorg vs.Amb
229	3	A matter of time: Recovery of plant species diversity in wild plant communities at declining nitrogen deposition	AGB	60	2	724.75	33.65	2	693.3	4.4	2	0.044364	0.00107786	2.01388e-05	0.001098	Inorg vs.Amb
230	3	A matter of time: Recovery of plant species diversity in wild plant communities at declining nitrogen deposition	AGB	60	2	764.9	18.4	2	693.3	4.4	2	0.0982823	0.000289332	2.01388e-05	0.000309471	Inorg vs.Amb
231	3	A matter of time: Recovery of plant species diversity in wild plant communities at declining nitrogen deposition	AGB	60	2	1035.6	72	2	693.3	4.4	2	0.401273	0.00241686	2.01388e-05	0.002437	Inorg vs.Amb
232	3	A matter of time: Recovery of plant species diversity in wild plant communities at declining nitrogen deposition	AGB	61	2	644.19	87.89	2	695.663	51.18	2	-0.0768709	0.00930724	0.00270628	0.0120135	Inorg vs.Amb
233	3	A matter of time: Recovery of plant species diversity in wild plant communities at declining nitrogen deposition	AGB	61	2	751.6	12.85	2	695.663	51.18	2	0.0773396	0.000146151	0.00270628	0.00285244	Inorg vs.Amb
234	3	A matter of time: Recovery of plant species diversity in wild plant communities at declining nitrogen deposition	AGB	61	2	875.69	75.74	2	695.663	51.18	2	0.230148	0.00374042	0.00270628	0.0064467	Inorg vs.Amb
235	3	A matter of time: Recovery of plant species diversity in wild plant communities at declining nitrogen deposition	AGB	61	2	1006.5	19.15	2	695.663	51.18	2	0.36937	0.000181001	0.00270628	0.00288728	Inorg vs.Amb
236	3	A matter of time: Recovery of plant species diversity in wild plant communities at declining nitrogen deposition	AGB	62	2	516.41	63.21	2	696.085	20.25	2	-0.298571	0.00749122	0.000423151	0.00791437	Inorg vs.Amb
237	3	A matter of time: Recovery of plant species diversity in wild plant communities at declining nitrogen deposition	AGB	62	2	737.06	53.46	2	696.085	20.25	2	0.0571975	0.0026304	0.000423151	0.00305355	Inorg vs.Amb
238	3	A matter of time: Recovery of plant species diversity in wild plant communities at declining nitrogen deposition	AGB	62	2	752.69	42.42	2	696.085	20.25	2	0.0781817	0.0015881	0.000423151	0.00201126	Inorg vs.Amb
239	3	A matter of time: Recovery of plant species diversity in wild plant communities at declining nitrogen deposition	AGB	62	2	1067.93	3.6725	2	696.085	20.25	2	0.428006	5.913e-06	0.000423151	0.000429064	Inorg vs.Amb
240	3	A matter of time: Recovery of plant species diversity in wild plant communities at declining nitrogen deposition	AGB	63	2	757.5	12.5	2	889	52.5	2	-0.160074	0.000136152	0.00174375	0.00187991	Inorg vs.Amb
241	3	A matter of time: Recovery of plant species diversity in wild plant communities at declining nitrogen deposition	AGB	63	2	811.25	41.75	2	889	52.5	2	-0.091521	0.00132426	0.00174375	0.00306801	Inorg vs.Amb
242	3	A matter of time: Recovery of plant species diversity in wild plant communities at declining nitrogen deposition	AGB	63	2	826.75	7.25	2	889	52.5	2	-0.0725949	3.84501e-05	0.00174375	0.0017822	Inorg vs.Amb
243	4	A novel soil manganese mechanism drives plant species loss with increased nitrogen deposition in a temperate steppe	AGB	64	8	319.54	55.27	8	275.86	32.51	8	0.146989	0.00373971	0.00173607	0.00547578	Inorg vs.Amb
244	4	A novel soil manganese mechanism drives plant species loss with increased nitrogen deposition in a temperate steppe	AGB	64	8	366.67	55.27	8	275.86	32.51	8	0.284569	0.00284013	0.00173607	0.0045762	Inorg vs.Amb
245	4	A novel soil manganese mechanism drives plant species loss with increased nitrogen deposition in a temperate steppe	AGB	64	8	411.49	52.02	8	275.86	32.51	8	0.399891	0.00199771	0.00173607	0.00373378	Inorg vs.Amb
246	4	A novel soil manganese mechanism drives plant species loss with increased nitrogen deposition in a temperate steppe	AGB	64	8	434.48	58.52	8	275.86	32.51	8	0.454256	0.00226767	0.00173607	0.00400373	Inorg vs.Amb
247	4	A novel soil manganese mechanism drives plant species loss with increased nitrogen deposition in a temperate steppe	AGB	64	8	405.75	42.27	8	275.86	32.51	8	0.385844	0.00135662	0.00173607	0.00309268	Inorg vs.Amb
248	5	A test of the niche dimension hypothesis in an arid annual grassland	AGB	65	5	577.99	85.59	10	382.78	108.94	5	0.412096	0.00438566	0.00809984	0.0124855	Inorg vs.Amb
249	5	A test of the niche dimension hypothesis in an arid annual grassland	AGB	65	5	401.91	154.06	10	382.78	108.94	5	0.0487678	0.0293868	0.00809984	0.0374866	Inorg vs.Amb
250	5	A test of the niche dimension hypothesis in an arid annual grassland	AGB	65	5	895.69	248.22	10	382.78	108.94	5	0.850134	0.0153599	0.00809984	0.0234597	Inorg vs.Amb
251	5	A test of the niche dimension hypothesis in an arid annual grassland	AGB	65	5	489.95	162.62	10	382.78	108.94	5	0.246843	0.022033	0.00809984	0.0301329	Inorg vs.Amb
252	5	A test of the niche dimension hypothesis in an arid annual grassland	AGB	65	10	914.83	205.77	10	382.78	108.94	10	0.871278	0.00505922	0.00809984	0.0131591	Inorg vs.Amb
253	6	Above and belowground net primary productivity of grassland influenced by supplemental water and nitrogen in Inner Mongolia	AGB	66	4	493.89	61.74	4	378.14	92.6	4	0.267048	0.00390672	0.0149919	0.0188986	Inorg vs.Amb
254	6	Above and belowground net primary productivity of grassland influenced by supplemental water and nitrogen in Inner Mongolia	AGB	67	4	169.78	30.87	4	158.2	69.45	4	0.0706434	0.00826495	0.0481805	0.0564455	Inorg vs.Amb
255	7	Aboveground biomass response to increasing nitrogen deposition on grassland on the northern Loess Plateau of China	AGB	68	3	230.3	27.29	3	214.55	23.1	3	0.07084	0.00468056	0.00386408	0.00854464	Inorg vs.Amb
256	7	Aboveground biomass response to increasing nitrogen deposition on grassland on the northern Loess Plateau of China	AGB	68	3	281.21	20.99	3	214.55	23.1	3	0.270559	0.00185713	0.00386408	0.00572121	Inorg vs.Amb
257	7	Aboveground biomass response to increasing nitrogen deposition on grassland on the northern Loess Plateau of China	AGB	68	3	260.61	31.49	3	214.55	23.1	3	0.194482	0.00486678	0.00386408	0.00873086	Inorg vs.Amb
258	7	Aboveground biomass response to increasing nitrogen deposition on grassland on the northern Loess Plateau of China	AGB	68	3	327.27	54.59	3	214.55	23.1	3	0.422243	0.00927454	0.00386408	0.0131386	Inorg vs.Amb
259	7	Aboveground biomass response to increasing nitrogen deposition on grassland on the northern Loess Plateau of China	AGB	68	3	241.21	48.29	3	214.55	23.1	3	0.117125	0.0133599	0.00386408	0.017224	Inorg vs.Amb
260	7	Aboveground biomass response to increasing nitrogen deposition on grassland on the northern Loess Plateau of China	AGB	69	3	244.85	21	3	200	8.4	3	0.202328	0.00245198	0.000588	0.00303998	Inorg vs.Amb
261	7	Aboveground biomass response to increasing nitrogen deposition on grassland on the northern Loess Plateau of China	AGB	69	3	249.7	6.3	3	200	8.4	3	0.221943	0.000212189	0.000588	0.000800189	Inorg vs.Amb
262	7	Aboveground biomass response to increasing nitrogen deposition on grassland on the northern Loess Plateau of China	AGB	69	3	256.97	12.6	3	200	8.4	3	0.250642	0.00080141	0.000588	0.00138941	Inorg vs.Amb
263	7	Aboveground biomass response to increasing nitrogen deposition on grassland on the northern Loess Plateau of China	AGB	69	3	303.03	39.89	3	200	8.4	3	0.415514	0.00577611	0.000588	0.00636411	Inorg vs.Amb
264	7	Aboveground biomass response to increasing nitrogen deposition on grassland on the northern Loess Plateau of China	AGB	69	3	227.88	27.29	3	200	8.4	3	0.130502	0.0047805	0.000588	0.0053685	Inorg vs.Amb
265	8	Addition of multiple limiting resources reduces grassland diversity	AGB	71	2	32.7	31.54	2	136.43	158.36	2	-1.42844	0.465155	0.673661	1.13882	Inorg vs.Amb
266	8	Addition of multiple limiting resources reduces grassland diversity	AGB	87	3	56.68	53.43	3	225.18	48.82	3	-1.37948	0.296203	0.015668	0.311871	Inorg vs.Amb
267	8	Addition of multiple limiting resources reduces grassland diversity	AGB	83	3	47.7	20.57	3	168.19	78.36	3	-1.26016	0.0619884	0.0723548	0.134343	Inorg vs.Amb
268	8	Addition of multiple limiting resources reduces grassland diversity	AGB	83	3	54.94	45.86	3	168.19	78.36	3	-1.11885	0.232257	0.0723548	0.304612	Inorg vs.Amb
269	8	Addition of multiple limiting resources reduces grassland diversity	AGB	83	3	60.56	69.33	3	168.19	78.36	3	-1.02146	0.436867	0.0723548	0.509222	Inorg vs.Amb
270	8	Addition of multiple limiting resources reduces grassland diversity	AGB	72	3	11.28	6.44	3	30.65	6.24	3	-0.999601	0.108651	0.0138161	0.122467	Inorg vs.Amb
271	8	Addition of multiple limiting resources reduces grassland diversity	AGB	83	3	62.4	42.15	3	168.19	78.36	3	-0.991529	0.152091	0.0723548	0.224446	Inorg vs.Amb
272	8	Addition of multiple limiting resources reduces grassland diversity	AGB	73	3	15.77	7.16	3	31.8	26.14	3	-0.701357	0.0687134	0.225235	0.293948	Inorg vs.Amb
273	8	Addition of multiple limiting resources reduces grassland diversity	AGB	73	3	16.65	11.74	3	31.8	26.14	3	-0.647056	0.165724	0.225235	0.390959	Inorg vs.Amb
274	8	Addition of multiple limiting resources reduces grassland diversity	AGB	71	2	71.45	61.94	2	136.43	158.36	2	-0.646814	0.375758	0.673661	1.04942	Inorg vs.Amb
275	8	Addition of multiple limiting resources reduces grassland diversity	AGB	72	3	17.37	17.75	3	30.65	6.24	3	-0.567888	0.348077	0.0138161	0.361894	Inorg vs.Amb
276	8	Addition of multiple limiting resources reduces grassland diversity	AGB	83	3	102.07	12.49	3	168.19	78.36	3	-0.499435	0.00499123	0.0723548	0.077346	Inorg vs.Amb
277	8	Addition of multiple limiting resources reduces grassland diversity	AGB	97	3	224.67	27.44	3	363.67	290.19	3	-0.481614	0.00497229	0.212241	0.217213	Inorg vs.Amb
278	8	Addition of multiple limiting resources reduces grassland diversity	AGB	71	2	87.33	22.52	2	136.43	158.36	2	-0.446118	0.0332491	0.673661	0.70691	Inorg vs.Amb
279	8	Addition of multiple limiting resources reduces grassland diversity	AGB	96	3	223.68	29.87	3	346.92	98.72	3	-0.438878	0.00594422	0.0269917	0.0329359	Inorg vs.Amb
280	8	Addition of multiple limiting resources reduces grassland diversity	AGB	70	2	71.83	27.26	2	110.7	31.68	2	-0.432522	0.0720128	0.0409492	0.112962	Inorg vs.Amb
281	8	Addition of multiple limiting resources reduces grassland diversity	AGB	72	3	20.82	19.37	3	30.65	6.24	3	-0.386719	0.28852	0.0138161	0.302337	Inorg vs.Amb
282	8	Addition of multiple limiting resources reduces grassland diversity	AGB	97	3	254.67	79.74	3	363.67	290.19	3	-0.356278	0.0326795	0.212241	0.24492	Inorg vs.Amb
283	8	Addition of multiple limiting resources reduces grassland diversity	AGB	101	3	351.08	82.81	3	500.4	426.52	3	-0.354394	0.0185452	0.242171	0.260717	Inorg vs.Amb
284	8	Addition of multiple limiting resources reduces grassland diversity	AGB	96	3	248.45	20.15	3	346.92	98.72	3	-0.333853	0.00219256	0.0269917	0.0291843	Inorg vs.Amb
285	8	Addition of multiple limiting resources reduces grassland diversity	AGB	104	3	526.12	74.16	3	725.33	334.71	3	-0.321097	0.00662291	0.0709814	0.0776044	Inorg vs.Amb
286	8	Addition of multiple limiting resources reduces grassland diversity	AGB	72	3	22.57	20.61	3	30.65	6.24	3	-0.306011	0.277953	0.0138161	0.291769	Inorg vs.Amb
287	8	Addition of multiple limiting resources reduces grassland diversity	AGB	70	2	85.95	78.49	2	110.7	31.68	2	-0.253058	0.416972	0.0409492	0.457921	Inorg vs.Amb
288	8	Addition of multiple limiting resources reduces grassland diversity	AGB	98	3	288.77	185.37	3	371.67	118.35	3	-0.252376	0.137358	0.0337987	0.171157	Inorg vs.Amb
289	8	Addition of multiple limiting resources reduces grassland diversity	AGB	81	3	113.4	15.5	3	145.92	26.96	3	-0.252137	0.00622753	0.0113786	0.0176061	Inorg vs.Amb
290	8	Addition of multiple limiting resources reduces grassland diversity	AGB	101	3	397.72	63.97	3	500.4	426.52	3	-0.22966	0.00862336	0.242171	0.250795	Inorg vs.Amb
291	8	Addition of multiple limiting resources reduces grassland diversity	AGB	91	3	230.9	89.37	3	287.57	110.18	3	-0.219482	0.0499361	0.0489325	0.0988685	Inorg vs.Amb
292	8	Addition of multiple limiting resources reduces grassland diversity	AGB	107	4	79.59	36.25	4	98.36	42.13	4	-0.211746	0.0518608	0.0458655	0.0977263	Inorg vs.Amb
293	8	Addition of multiple limiting resources reduces grassland diversity	AGB	73	3	25.93	15.36	3	31.8	26.14	3	-0.204066	0.116965	0.225235	0.3422	Inorg vs.Amb
294	8	Addition of multiple limiting resources reduces grassland diversity	AGB	107	4	80.76	15.96	4	98.36	42.13	4	-0.197152	0.00976367	0.0458655	0.0556291	Inorg vs.Amb
295	8	Addition of multiple limiting resources reduces grassland diversity	AGB	76	3	84.88	32.7	3	100.63	37.93	3	-0.170212	0.0494725	0.0473576	0.09683	Inorg vs.Amb
296	8	Addition of multiple limiting resources reduces grassland diversity	AGB	99	3	373.17	80.05	3	442.37	121.19	3	-0.170113	0.0153387	0.0250173	0.040356	Inorg vs.Amb
297	8	Addition of multiple limiting resources reduces grassland diversity	AGB	89	3	226.97	25.43	3	267.82	58.23	3	-0.165497	0.00418441	0.0157575	0.0199419	Inorg vs.Amb
298	8	Addition of multiple limiting resources reduces grassland diversity	AGB	108	4	195.53	24.35	4	229.91	59.65	4	-0.161974	0.00387714	0.0168285	0.0207056	Inorg vs.Amb
299	8	Addition of multiple limiting resources reduces grassland diversity	AGB	108	4	197.98	66.59	4	229.91	59.65	4	-0.149522	0.0282823	0.0168285	0.0451108	Inorg vs.Amb
300	8	Addition of multiple limiting resources reduces grassland diversity	AGB	99	3	389.68	67.46	3	442.37	121.19	3	-0.126821	0.00998976	0.0250173	0.0350071	Inorg vs.Amb
301	8	Addition of multiple limiting resources reduces grassland diversity	AGB	94	3	288.5	30.74	3	327	101.45	3	-0.125265	0.00378438	0.0320839	0.0358683	Inorg vs.Amb
302	8	Addition of multiple limiting resources reduces grassland diversity	AGB	87	3	204.27	115.23	3	225.18	48.82	3	-0.0974574	0.106072	0.015668	0.12174	Inorg vs.Amb
303	8	Addition of multiple limiting resources reduces grassland diversity	AGB	97	3	330.17	149.87	3	363.67	290.19	3	-0.0966392	0.0686804	0.212241	0.280921	Inorg vs.Amb
304	8	Addition of multiple limiting resources reduces grassland diversity	AGB	92	3	276.02	100.01	3	302.17	166.56	3	-0.0905164	0.0437607	0.101279	0.145039	Inorg vs.Amb
305	8	Addition of multiple limiting resources reduces grassland diversity	AGB	79	3	101.3	15.77	3	110.73	40.49	3	-0.0890084	0.00807836	0.0445701	0.0526485	Inorg vs.Amb
306	8	Addition of multiple limiting resources reduces grassland diversity	AGB	111	5	208.25	147.07	5	227.1	73.92	5	-0.0866512	0.0997489	0.0211894	0.120938	Inorg vs.Amb
307	8	Addition of multiple limiting resources reduces grassland diversity	AGB	71	2	125.35	27.22	2	136.43	158.36	2	-0.0847018	0.0235775	0.673661	0.697238	Inorg vs.Amb
308	8	Addition of multiple limiting resources reduces grassland diversity	AGB	97	3	336.17	254.21	3	363.67	290.19	3	-0.0786299	0.19061	0.212241	0.402851	Inorg vs.Amb
309	8	Addition of multiple limiting resources reduces grassland diversity	AGB	91	3	270.85	2.56	3	287.57	110.18	3	-0.0599011	2.97784e-05	0.0489325	0.0489622	Inorg vs.Amb
310	8	Addition of multiple limiting resources reduces grassland diversity	AGB	96	3	327.03	63.98	3	346.92	98.72	3	-0.0590423	0.0127583	0.0269917	0.03975	Inorg vs.Amb
311	8	Addition of multiple limiting resources reduces grassland diversity	AGB	101	3	472.17	158.65	3	500.4	426.52	3	-0.0580687	0.0376324	0.242171	0.279804	Inorg vs.Amb
312	8	Addition of multiple limiting resources reduces grassland diversity	AGB	104	3	685.72	211.78	3	725.33	334.71	3	-0.0561573	0.0317947	0.0709814	0.102776	Inorg vs.Amb
313	8	Addition of multiple limiting resources reduces grassland diversity	AGB	88	3	243.43	20.2	3	257.35	56.9	3	-0.0556076	0.00229527	0.016295	0.0185903	Inorg vs.Amb
314	8	Addition of multiple limiting resources reduces grassland diversity	AGB	108	4	218.39	92.81	4	229.91	59.65	4	-0.0514055	0.0451507	0.0168285	0.0619791	Inorg vs.Amb
315	8	Addition of multiple limiting resources reduces grassland diversity	AGB	103	3	659.42	151.05	3	692.88	132.45	3	-0.0494962	0.0174902	0.0121805	0.0296708	Inorg vs.Amb
316	8	Addition of multiple limiting resources reduces grassland diversity	AGB	107	4	94.08	50.74	4	98.36	42.13	4	-0.0444887	0.0727187	0.0458655	0.118584	Inorg vs.Amb
317	8	Addition of multiple limiting resources reduces grassland diversity	AGB	76	3	96.35	35.48	3	100.63	37.93	3	-0.043463	0.0452004	0.0473576	0.092558	Inorg vs.Amb
318	8	Addition of multiple limiting resources reduces grassland diversity	AGB	94	3	313.1	60.8	3	327	101.45	3	-0.0434375	0.0125696	0.0320839	0.0446535	Inorg vs.Amb
319	8	Addition of multiple limiting resources reduces grassland diversity	AGB	92	3	291.02	68.23	3	302.17	166.56	3	-0.0375978	0.0183225	0.101279	0.119601	Inorg vs.Amb
320	8	Addition of multiple limiting resources reduces grassland diversity	AGB	90	3	274.83	76.11	3	283.13	46.06	3	-0.0297534	0.0255643	0.00882175	0.0343861	Inorg vs.Amb
321	8	Addition of multiple limiting resources reduces grassland diversity	AGB	71	2	135.38	85.88	2	136.43	158.36	2	-0.00772602	0.201208	0.673661	0.874869	Inorg vs.Amb
322	8	Addition of multiple limiting resources reduces grassland diversity	AGB	112	6	146.42	26.08	6	145.25	61.03	6	0.00802281	0.00528766	0.0294241	0.0347118	Inorg vs.Amb
323	8	Addition of multiple limiting resources reduces grassland diversity	AGB	88	3	260.23	36.14	3	257.35	56.9	3	0.0111288	0.00642895	0.016295	0.022724	Inorg vs.Amb
324	8	Addition of multiple limiting resources reduces grassland diversity	AGB	79	3	112.28	11.5	3	110.73	40.49	3	0.0139009	0.00349679	0.0445701	0.0480669	Inorg vs.Amb
325	8	Addition of multiple limiting resources reduces grassland diversity	AGB	88	3	261.65	45.81	3	257.35	56.9	3	0.0165707	0.0102178	0.016295	0.0265128	Inorg vs.Amb
326	8	Addition of multiple limiting resources reduces grassland diversity	AGB	95	3	339.53	40.61	3	333.27	95.22	3	0.0186093	0.00476857	0.0272109	0.0319795	Inorg vs.Amb
327	8	Addition of multiple limiting resources reduces grassland diversity	AGB	99	3	457.92	80.43	3	442.37	121.19	3	0.0345479	0.0102834	0.0250173	0.0353007	Inorg vs.Amb
328	8	Addition of multiple limiting resources reduces grassland diversity	AGB	107	4	102.08	89.52	4	98.36	42.13	4	0.0371226	0.192264	0.0458655	0.23813	Inorg vs.Amb
329	8	Addition of multiple limiting resources reduces grassland diversity	AGB	96	3	361	115.45	3	346.92	98.72	3	0.0397838	0.034092	0.0269917	0.0610837	Inorg vs.Amb
330	8	Addition of multiple limiting resources reduces grassland diversity	AGB	89	3	279.23	75.78	3	267.82	58.23	3	0.0417207	0.0245507	0.0157575	0.0403082	Inorg vs.Amb
331	8	Addition of multiple limiting resources reduces grassland diversity	AGB	106	3	930.5	191.24	3	886.5	77.78	3	0.048441	0.01408	0.002566	0.016646	Inorg vs.Amb
332	8	Addition of multiple limiting resources reduces grassland diversity	AGB	81	3	153.8	23.61	3	145.92	26.96	3	0.0525945	0.00785521	0.0113786	0.0192338	Inorg vs.Amb
333	8	Addition of multiple limiting resources reduces grassland diversity	AGB	100	3	509.39	133.26	3	479.66	106.61	3	0.0601364	0.0228127	0.0164667	0.0392795	Inorg vs.Amb
334	8	Addition of multiple limiting resources reduces grassland diversity	AGB	111	5	242.27	111.25	5	227.1	73.92	5	0.0646624	0.0421726	0.0211894	0.0633621	Inorg vs.Amb
335	8	Addition of multiple limiting resources reduces grassland diversity	AGB	80	3	129.08	36.09	3	120.23	39.33	3	0.0710258	0.0260576	0.0356698	0.0617274	Inorg vs.Amb
336	8	Addition of multiple limiting resources reduces grassland diversity	AGB	100	3	516.08	72.35	3	479.66	106.61	3	0.0731843	0.00655121	0.0164667	0.023018	Inorg vs.Amb
337	8	Addition of multiple limiting resources reduces grassland diversity	AGB	77	3	110.47	51.28	3	101.93	22.48	3	0.0804577	0.0718267	0.0162131	0.0880399	Inorg vs.Amb
338	8	Addition of multiple limiting resources reduces grassland diversity	AGB	104	3	789.92	59.2	3	725.33	334.71	3	0.085305	0.00187222	0.0709814	0.0728537	Inorg vs.Amb
339	8	Addition of multiple limiting resources reduces grassland diversity	AGB	92	3	329.78	63.57	3	302.17	166.56	3	0.087436	0.0123861	0.101279	0.113665	Inorg vs.Amb
340	8	Addition of multiple limiting resources reduces grassland diversity	AGB	102	3	748.64	247.37	3	683.8	570.62	3	0.0905927	0.0363937	0.232121	0.268515	Inorg vs.Amb
341	8	Addition of multiple limiting resources reduces grassland diversity	AGB	79	3	121.3	3.32	3	110.73	40.49	3	0.091172	0.000249708	0.0445701	0.0448198	Inorg vs.Amb
342	8	Addition of multiple limiting resources reduces grassland diversity	AGB	103	3	762.17	37.65	3	692.88	132.45	3	0.0953128	0.000813402	0.0121805	0.0129939	Inorg vs.Amb
343	8	Addition of multiple limiting resources reduces grassland diversity	AGB	82	3	163.78	33.99	3	147.32	19.71	3	0.105917	0.0143569	0.00596662	0.0203235	Inorg vs.Amb
344	8	Addition of multiple limiting resources reduces grassland diversity	AGB	76	3	111.95	35.38	3	100.63	37.93	3	0.106602	0.0332925	0.0473576	0.0806501	Inorg vs.Amb
345	8	Addition of multiple limiting resources reduces grassland diversity	AGB	101	3	558	114.82	3	500.4	426.52	3	0.108951	0.0141138	0.242171	0.256285	Inorg vs.Amb
346	8	Addition of multiple limiting resources reduces grassland diversity	AGB	106	3	990.33	146.57	3	886.5	77.78	3	0.110757	0.00730145	0.002566	0.00986745	Inorg vs.Amb
347	8	Addition of multiple limiting resources reduces grassland diversity	AGB	91	3	321.4	66.65	3	287.57	110.18	3	0.11122	0.0143347	0.0489325	0.0632671	Inorg vs.Amb
348	8	Addition of multiple limiting resources reduces grassland diversity	AGB	87	3	253.17	52.21	3	225.18	48.82	3	0.117161	0.0141763	0.015668	0.0298443	Inorg vs.Amb
349	8	Addition of multiple limiting resources reduces grassland diversity	AGB	102	3	773.03	712.84	3	683.8	570.62	3	0.122652	0.283446	0.232121	0.515567	Inorg vs.Amb
350	8	Addition of multiple limiting resources reduces grassland diversity	AGB	111	5	256.77	111.44	5	227.1	73.92	5	0.12279	0.0376724	0.0211894	0.0588619	Inorg vs.Amb
351	8	Addition of multiple limiting resources reduces grassland diversity	AGB	81	3	165.35	28.54	3	145.92	26.96	3	0.125006	0.00993066	0.0113786	0.0213093	Inorg vs.Amb
352	8	Addition of multiple limiting resources reduces grassland diversity	AGB	81	3	166.22	62.02	3	145.92	26.96	3	0.130254	0.0464062	0.0113786	0.0577848	Inorg vs.Amb
353	8	Addition of multiple limiting resources reduces grassland diversity	AGB	97	3	415.5	125.39	3	363.67	290.19	3	0.133236	0.0303573	0.212241	0.242598	Inorg vs.Amb
354	8	Addition of multiple limiting resources reduces grassland diversity	AGB	109	5	190.04	116.72	5	165.86	96.28	5	0.136091	0.075445	0.0673936	0.142839	Inorg vs.Amb
355	8	Addition of multiple limiting resources reduces grassland diversity	AGB	82	3	168.95	8.93	3	147.32	19.71	3	0.136996	0.000931248	0.00596662	0.00689787	Inorg vs.Amb
356	8	Addition of multiple limiting resources reduces grassland diversity	AGB	103	3	795.92	169.72	3	692.88	132.45	3	0.138642	0.0151567	0.0121805	0.0273373	Inorg vs.Amb
357	8	Addition of multiple limiting resources reduces grassland diversity	AGB	106	3	1024.17	47.37	3	886.5	77.78	3	0.144357	0.000713085	0.002566	0.00327909	Inorg vs.Amb
358	8	Addition of multiple limiting resources reduces grassland diversity	AGB	111	5	264.12	190.38	5	227.1	73.92	5	0.151013	0.103913	0.0211894	0.125102	Inorg vs.Amb
359	8	Addition of multiple limiting resources reduces grassland diversity	AGB	76	3	118.03	21.45	3	100.63	37.93	3	0.159488	0.011009	0.0473576	0.0583666	Inorg vs.Amb
360	8	Addition of multiple limiting resources reduces grassland diversity	AGB	77	3	119.82	43.74	3	101.93	22.48	3	0.161704	0.0444199	0.0162131	0.0606331	Inorg vs.Amb
361	8	Addition of multiple limiting resources reduces grassland diversity	AGB	106	3	1043.33	117.2	3	886.5	77.78	3	0.162892	0.00420621	0.002566	0.00677221	Inorg vs.Amb
362	8	Addition of multiple limiting resources reduces grassland diversity	AGB	99	3	523.62	27.5	3	442.37	121.19	3	0.16862	0.000919415	0.0250173	0.0259367	Inorg vs.Amb
363	8	Addition of multiple limiting resources reduces grassland diversity	AGB	88	3	306.87	301.97	3	257.35	56.9	3	0.175987	0.322773	0.016295	0.339068	Inorg vs.Amb
364	8	Addition of multiple limiting resources reduces grassland diversity	AGB	105	3	900.65	34.26	3	754.5	412.53	3	0.177061	0.000482327	0.0996486	0.100131	Inorg vs.Amb
365	8	Addition of multiple limiting resources reduces grassland diversity	AGB	96	3	418.6	132.24	3	346.92	98.72	3	0.187822	0.0332664	0.0269917	0.0602581	Inorg vs.Amb
366	8	Addition of multiple limiting resources reduces grassland diversity	AGB	106	3	1083.17	68.05	3	886.5	77.78	3	0.200366	0.00131565	0.002566	0.00388166	Inorg vs.Amb
367	8	Addition of multiple limiting resources reduces grassland diversity	AGB	99	3	540.52	255.01	3	442.37	121.19	3	0.200385	0.0741941	0.0250173	0.0992115	Inorg vs.Amb
368	8	Addition of multiple limiting resources reduces grassland diversity	AGB	103	3	846.75	41	3	692.88	132.45	3	0.200549	0.000781513	0.0121805	0.0129621	Inorg vs.Amb
369	8	Addition of multiple limiting resources reduces grassland diversity	AGB	87	3	277.1	151.42	3	225.18	48.82	3	0.207478	0.0995342	0.015668	0.115202	Inorg vs.Amb
370	8	Addition of multiple limiting resources reduces grassland diversity	AGB	94	3	404.17	51.32	3	327	101.45	3	0.211875	0.00537432	0.0320839	0.0374582	Inorg vs.Amb
371	8	Addition of multiple limiting resources reduces grassland diversity	AGB	70	2	137.08	93.94	2	110.7	31.68	2	0.213741	0.234813	0.0409492	0.275763	Inorg vs.Amb
372	8	Addition of multiple limiting resources reduces grassland diversity	AGB	95	3	414.8	113.52	3	333.27	95.22	3	0.218844	0.0249658	0.0272109	0.0521767	Inorg vs.Amb
373	8	Addition of multiple limiting resources reduces grassland diversity	AGB	105	3	939.88	146.12	3	754.5	412.53	3	0.219697	0.00805663	0.0996486	0.107705	Inorg vs.Amb
374	8	Addition of multiple limiting resources reduces grassland diversity	AGB	81	3	181.78	17.96	3	145.92	26.96	3	0.219739	0.00325386	0.0113786	0.0146325	Inorg vs.Amb
375	8	Addition of multiple limiting resources reduces grassland diversity	AGB	112	6	182.33	84.03	6	145.25	61.03	6	0.227362	0.0353998	0.0294241	0.0648239	Inorg vs.Amb
376	8	Addition of multiple limiting resources reduces grassland diversity	AGB	72	3	38.52	34.85	3	30.65	6.24	3	0.228545	0.272842	0.0138161	0.286658	Inorg vs.Amb
377	8	Addition of multiple limiting resources reduces grassland diversity	AGB	88	3	324.98	282.94	3	257.35	56.9	3	0.233327	0.25267	0.016295	0.268965	Inorg vs.Amb
378	8	Addition of multiple limiting resources reduces grassland diversity	AGB	113	6	497.45	164.03	6	393.33	103.44	6	0.234846	0.0181216	0.0115269	0.0296485	Inorg vs.Amb
379	8	Addition of multiple limiting resources reduces grassland diversity	AGB	110	5	250.64	51.23	5	197.37	93.41	5	0.238938	0.00835561	0.0447976	0.0531532	Inorg vs.Amb
380	8	Addition of multiple limiting resources reduces grassland diversity	AGB	93	3	403.33	155	3	317.08	154.29	3	0.240601	0.049229	0.0789254	0.128154	Inorg vs.Amb
381	8	Addition of multiple limiting resources reduces grassland diversity	AGB	108	4	292.94	81.73	4	229.91	59.65	4	0.24228	0.0194601	0.0168285	0.0362886	Inorg vs.Amb
382	8	Addition of multiple limiting resources reduces grassland diversity	AGB	80	3	153.53	116.71	3	120.23	39.33	3	0.244489	0.192623	0.0356698	0.228293	Inorg vs.Amb
383	8	Addition of multiple limiting resources reduces grassland diversity	AGB	75	3	111.7	79.04	3	87.43	65.98	3	0.244978	0.166904	0.189838	0.356741	Inorg vs.Amb
384	8	Addition of multiple limiting resources reduces grassland diversity	AGB	109	5	211.98	65.44	5	165.86	96.28	5	0.245348	0.0190602	0.0673936	0.0864538	Inorg vs.Amb
385	8	Addition of multiple limiting resources reduces grassland diversity	AGB	113	6	504.24	323.58	6	393.33	103.44	6	0.248403	0.0686337	0.0115269	0.0801606	Inorg vs.Amb
386	8	Addition of multiple limiting resources reduces grassland diversity	AGB	79	3	142.25	12.68	3	110.73	40.49	3	0.250491	0.00264858	0.0445701	0.0472187	Inorg vs.Amb
387	8	Addition of multiple limiting resources reduces grassland diversity	AGB	84	3	241.9	81.52	3	187.93	24.86	3	0.252455	0.0378561	0.00583296	0.043689	Inorg vs.Amb
388	8	Addition of multiple limiting resources reduces grassland diversity	AGB	77	3	131.55	27.88	3	101.93	22.48	3	0.255101	0.0149721	0.0162131	0.0311852	Inorg vs.Amb
389	8	Addition of multiple limiting resources reduces grassland diversity	AGB	98	3	479.8	224.63	3	371.67	118.35	3	0.255363	0.0730624	0.0337987	0.106861	Inorg vs.Amb
390	8	Addition of multiple limiting resources reduces grassland diversity	AGB	91	3	374.25	218.39	3	287.57	110.18	3	0.263458	0.113506	0.0489325	0.162439	Inorg vs.Amb
391	8	Addition of multiple limiting resources reduces grassland diversity	AGB	94	3	429.9	94.92	3	327	101.45	3	0.273592	0.0162502	0.0320839	0.0483341	Inorg vs.Amb
392	8	Addition of multiple limiting resources reduces grassland diversity	AGB	102	3	901.46	177.34	3	683.8	570.62	3	0.27635	0.0129003	0.232121	0.245021	Inorg vs.Amb
393	8	Addition of multiple limiting resources reduces grassland diversity	AGB	109	5	218.75	56.39	5	165.86	96.28	5	0.276785	0.0132904	0.0673936	0.080684	Inorg vs.Amb
394	8	Addition of multiple limiting resources reduces grassland diversity	AGB	101	3	661	364.55	3	500.4	426.52	3	0.278346	0.101389	0.242171	0.34356	Inorg vs.Amb
395	8	Addition of multiple limiting resources reduces grassland diversity	AGB	78	3	137.13	30.66	3	103.62	45.53	3	0.280199	0.0166632	0.0643557	0.0810189	Inorg vs.Amb
396	8	Addition of multiple limiting resources reduces grassland diversity	AGB	100	3	639.95	49.67	3	479.66	106.61	3	0.288313	0.00200805	0.0164667	0.0184748	Inorg vs.Amb
397	8	Addition of multiple limiting resources reduces grassland diversity	AGB	85	3	256.88	39.77	3	189.62	22.37	3	0.303587	0.00798968	0.00463919	0.0126289	Inorg vs.Amb
398	8	Addition of multiple limiting resources reduces grassland diversity	AGB	70	2	150.18	113.95	2	110.7	31.68	2	0.305011	0.287855	0.0409492	0.328805	Inorg vs.Amb
399	8	Addition of multiple limiting resources reduces grassland diversity	AGB	103	3	945.44	202.79	3	692.88	132.45	3	0.310794	0.0153357	0.0121805	0.0275163	Inorg vs.Amb
400	8	Addition of multiple limiting resources reduces grassland diversity	AGB	89	3	365.75	101.41	3	267.82	58.23	3	0.311635	0.0256255	0.0157575	0.0413829	Inorg vs.Amb
401	8	Addition of multiple limiting resources reduces grassland diversity	AGB	91	3	394.26	100.32	3	287.57	110.18	3	0.315544	0.0215818	0.0489325	0.0705143	Inorg vs.Amb
402	8	Addition of multiple limiting resources reduces grassland diversity	AGB	105	3	1047.24	143.77	3	754.5	412.53	3	0.327858	0.00628236	0.0996486	0.105931	Inorg vs.Amb
403	8	Addition of multiple limiting resources reduces grassland diversity	AGB	80	3	167.7	66.08	3	120.23	39.33	3	0.33277	0.051755	0.0356698	0.0874249	Inorg vs.Amb
404	8	Addition of multiple limiting resources reduces grassland diversity	AGB	79	3	154.58	23.3	3	110.73	40.49	3	0.333617	0.00757328	0.0445701	0.0521434	Inorg vs.Amb
405	8	Addition of multiple limiting resources reduces grassland diversity	AGB	109	5	231.71	36.62	5	165.86	96.28	5	0.334343	0.00499548	0.0673936	0.0723891	Inorg vs.Amb
406	8	Addition of multiple limiting resources reduces grassland diversity	AGB	104	3	1016.58	37	3	725.33	334.71	3	0.337573	0.00044157	0.0709814	0.071423	Inorg vs.Amb
407	8	Addition of multiple limiting resources reduces grassland diversity	AGB	112	6	204.17	56.9	6	145.25	61.03	6	0.340497	0.0129446	0.0294241	0.0423687	Inorg vs.Amb
408	8	Addition of multiple limiting resources reduces grassland diversity	AGB	73	3	46.12	27.89	3	31.8	26.14	3	0.37178	0.121898	0.225235	0.347133	Inorg vs.Amb
409	8	Addition of multiple limiting resources reduces grassland diversity	AGB	87	3	330.28	65.33	3	225.18	48.82	3	0.383041	0.0130419	0.015668	0.0287099	Inorg vs.Amb
410	8	Addition of multiple limiting resources reduces grassland diversity	AGB	104	3	1064.52	286.62	3	725.33	334.71	3	0.383653	0.0241648	0.0709814	0.0951463	Inorg vs.Amb
411	8	Addition of multiple limiting resources reduces grassland diversity	AGB	73	3	47.05	35.43	3	31.8	26.14	3	0.391745	0.189017	0.225235	0.414252	Inorg vs.Amb
412	8	Addition of multiple limiting resources reduces grassland diversity	AGB	98	3	550.97	321.31	3	371.67	118.35	3	0.393674	0.113363	0.0337987	0.147162	Inorg vs.Amb
413	8	Addition of multiple limiting resources reduces grassland diversity	AGB	84	3	279.75	53.67	3	187.93	24.86	3	0.397827	0.0122688	0.00583296	0.0181017	Inorg vs.Amb
414	8	Addition of multiple limiting resources reduces grassland diversity	AGB	110	5	294.95	119.94	5	197.37	93.41	5	0.401726	0.0330721	0.0447976	0.0778696	Inorg vs.Amb
415	8	Addition of multiple limiting resources reduces grassland diversity	AGB	82	3	221.27	43.8	3	147.32	19.71	3	0.406777	0.0130612	0.00596662	0.0190278	Inorg vs.Amb
416	8	Addition of multiple limiting resources reduces grassland diversity	AGB	92	3	454.9	243.87	3	302.17	166.56	3	0.409088	0.0957996	0.101279	0.197078	Inorg vs.Amb
417	8	Addition of multiple limiting resources reduces grassland diversity	AGB	100	3	723.99	211.24	3	479.66	106.61	3	0.4117	0.028377	0.0164667	0.0448437	Inorg vs.Amb
418	8	Addition of multiple limiting resources reduces grassland diversity	AGB	113	6	594.78	466.75	6	393.33	103.44	6	0.413543	0.102637	0.0115269	0.114164	Inorg vs.Amb
419	8	Addition of multiple limiting resources reduces grassland diversity	AGB	94	3	498.32	70.84	3	327	101.45	3	0.421282	0.00673627	0.0320839	0.0388202	Inorg vs.Amb
420	8	Addition of multiple limiting resources reduces grassland diversity	AGB	110	5	302.89	114.92	5	197.37	93.41	5	0.42829	0.0287906	0.0447976	0.0735882	Inorg vs.Amb
421	8	Addition of multiple limiting resources reduces grassland diversity	AGB	112	6	223.25	89.09	6	145.25	61.03	6	0.429836	0.0265414	0.0294241	0.0559655	Inorg vs.Amb
422	8	Addition of multiple limiting resources reduces grassland diversity	AGB	102	3	1061.48	355.85	3	683.8	570.62	3	0.439754	0.0374618	0.232121	0.269583	Inorg vs.Amb
423	8	Addition of multiple limiting resources reduces grassland diversity	AGB	108	4	357.53	127.76	4	229.91	59.65	4	0.441531	0.0319231	0.0168285	0.0487516	Inorg vs.Amb
424	8	Addition of multiple limiting resources reduces grassland diversity	AGB	95	3	520.17	131.73	3	333.27	95.22	3	0.445203	0.0213775	0.0272109	0.0485884	Inorg vs.Amb
425	8	Addition of multiple limiting resources reduces grassland diversity	AGB	85	3	297.2	112.18	3	189.62	22.37	3	0.449383	0.0474911	0.00463919	0.0521303	Inorg vs.Amb
426	8	Addition of multiple limiting resources reduces grassland diversity	AGB	85	3	300.02	121.94	3	189.62	22.37	3	0.458827	0.0550644	0.00463919	0.0597036	Inorg vs.Amb
427	8	Addition of multiple limiting resources reduces grassland diversity	AGB	82	3	235.05	51.84	3	147.32	19.71	3	0.467191	0.0162139	0.00596662	0.0221805	Inorg vs.Amb
428	8	Addition of multiple limiting resources reduces grassland diversity	AGB	111	5	364.84	377.78	5	227.1	73.92	5	0.474068	0.214439	0.0211894	0.235628	Inorg vs.Amb
429	8	Addition of multiple limiting resources reduces grassland diversity	AGB	105	3	1218.88	519.92	3	754.5	412.53	3	0.479632	0.0606499	0.0996486	0.160299	Inorg vs.Amb
430	8	Addition of multiple limiting resources reduces grassland diversity	AGB	110	5	319.79	86.75	5	197.37	93.41	5	0.482584	0.0147177	0.0447976	0.0595152	Inorg vs.Amb
431	8	Addition of multiple limiting resources reduces grassland diversity	AGB	90	3	467.83	32.79	3	283.13	46.06	3	0.502199	0.00163752	0.00882175	0.0104593	Inorg vs.Amb
432	8	Addition of multiple limiting resources reduces grassland diversity	AGB	77	3	172.85	101.15	3	101.93	22.48	3	0.528138	0.114149	0.0162131	0.130362	Inorg vs.Amb
433	8	Addition of multiple limiting resources reduces grassland diversity	AGB	112	6	246.5	105.48	6	145.25	61.03	6	0.528906	0.0305179	0.0294241	0.059942	Inorg vs.Amb
434	8	Addition of multiple limiting resources reduces grassland diversity	AGB	109	5	283.76	79.8	5	165.86	96.28	5	0.536985	0.0158173	0.0673936	0.083211	Inorg vs.Amb
435	8	Addition of multiple limiting resources reduces grassland diversity	AGB	107	4	170.2	146.46	4	98.36	42.13	4	0.54834	0.185122	0.0458655	0.230988	Inorg vs.Amb
436	8	Addition of multiple limiting resources reduces grassland diversity	AGB	89	3	467.43	91.6	3	267.82	58.23	3	0.556934	0.0128008	0.0157575	0.0285582	Inorg vs.Amb
437	8	Addition of multiple limiting resources reduces grassland diversity	AGB	113	6	687.92	539.7	6	393.33	103.44	6	0.559024	0.102584	0.0115269	0.11411	Inorg vs.Amb
438	8	Addition of multiple limiting resources reduces grassland diversity	AGB	78	3	181.27	24.82	3	103.62	45.53	3	0.559257	0.00624929	0.0643557	0.070605	Inorg vs.Amb
439	8	Addition of multiple limiting resources reduces grassland diversity	AGB	80	3	213.97	93.91	3	120.23	39.33	3	0.576429	0.0642091	0.0356698	0.0998789	Inorg vs.Amb
440	8	Addition of multiple limiting resources reduces grassland diversity	AGB	75	3	156.02	27.32	3	87.43	65.98	3	0.579146	0.0102207	0.189838	0.200058	Inorg vs.Amb
441	8	Addition of multiple limiting resources reduces grassland diversity	AGB	77	3	182.07	45.9	3	101.93	22.48	3	0.580105	0.0211849	0.0162131	0.0373981	Inorg vs.Amb
442	8	Addition of multiple limiting resources reduces grassland diversity	AGB	110	5	357.62	237.05	5	197.37	93.41	5	0.594391	0.0878752	0.0447976	0.132673	Inorg vs.Amb
443	8	Addition of multiple limiting resources reduces grassland diversity	AGB	82	3	267.33	82.56	3	147.32	19.71	3	0.595877	0.0317924	0.00596662	0.037759	Inorg vs.Amb
444	8	Addition of multiple limiting resources reduces grassland diversity	AGB	92	3	550.17	258.14	3	302.17	166.56	3	0.599238	0.073383	0.101279	0.174662	Inorg vs.Amb
445	8	Addition of multiple limiting resources reduces grassland diversity	AGB	89	3	498.31	86.98	3	267.82	58.23	3	0.620907	0.0101559	0.0157575	0.0259134	Inorg vs.Amb
446	8	Addition of multiple limiting resources reduces grassland diversity	AGB	78	3	194.85	28.6	3	103.62	45.53	3	0.6315	0.00718141	0.0643557	0.0715371	Inorg vs.Amb
447	8	Addition of multiple limiting resources reduces grassland diversity	AGB	86	3	398.62	39.21	3	210.83	69.4	3	0.636956	0.00322518	0.0361188	0.0393439	Inorg vs.Amb
448	8	Addition of multiple limiting resources reduces grassland diversity	AGB	86	3	405.05	30.57	3	210.83	69.4	3	0.652958	0.00189868	0.0361188	0.0380174	Inorg vs.Amb
449	8	Addition of multiple limiting resources reduces grassland diversity	AGB	102	3	1314.38	792.3	3	683.8	570.62	3	0.653455	0.12112	0.232121	0.353241	Inorg vs.Amb
450	8	Addition of multiple limiting resources reduces grassland diversity	AGB	95	3	640.93	162.61	3	333.27	95.22	3	0.653967	0.0214562	0.0272109	0.048667	Inorg vs.Amb
451	8	Addition of multiple limiting resources reduces grassland diversity	AGB	98	3	715.57	152.39	3	371.67	118.35	3	0.655073	0.0151178	0.0337987	0.0489165	Inorg vs.Amb
452	8	Addition of multiple limiting resources reduces grassland diversity	AGB	76	3	194.68	36.75	3	100.63	37.93	3	0.659907	0.0118782	0.0473576	0.0592358	Inorg vs.Amb
453	8	Addition of multiple limiting resources reduces grassland diversity	AGB	100	3	940.84	182.64	3	479.66	106.61	3	0.673696	0.0125614	0.0164667	0.0290282	Inorg vs.Amb
454	8	Addition of multiple limiting resources reduces grassland diversity	AGB	85	3	378.02	304.92	3	189.62	22.37	3	0.689925	0.216881	0.00463919	0.22152	Inorg vs.Amb
455	8	Addition of multiple limiting resources reduces grassland diversity	AGB	84	3	379.1	147.89	3	187.93	24.86	3	0.70173	0.0507281	0.00583296	0.0565611	Inorg vs.Amb
456	8	Addition of multiple limiting resources reduces grassland diversity	AGB	90	3	572.67	138.57	3	283.13	46.06	3	0.704403	0.0195168	0.00882175	0.0283385	Inorg vs.Amb
457	8	Addition of multiple limiting resources reduces grassland diversity	AGB	85	3	390.93	190.19	3	189.62	22.37	3	0.723506	0.0788962	0.00463919	0.0835354	Inorg vs.Amb
458	8	Addition of multiple limiting resources reduces grassland diversity	AGB	80	3	249.4	85.33	3	120.23	39.33	3	0.729651	0.0390202	0.0356698	0.07469	Inorg vs.Amb
459	8	Addition of multiple limiting resources reduces grassland diversity	AGB	95	3	715.87	212.68	3	333.27	95.22	3	0.764546	0.0294214	0.0272109	0.0566323	Inorg vs.Amb
460	8	Addition of multiple limiting resources reduces grassland diversity	AGB	84	3	411.25	71.69	3	187.93	24.86	3	0.783132	0.0101294	0.00583296	0.0159624	Inorg vs.Amb
461	8	Addition of multiple limiting resources reduces grassland diversity	AGB	105	3	1654.89	98.43	3	754.5	412.53	3	0.785435	0.00117922	0.0996486	0.100828	Inorg vs.Amb
462	8	Addition of multiple limiting resources reduces grassland diversity	AGB	86	3	466.72	137.33	3	210.83	69.4	3	0.794677	0.02886	0.0361188	0.0649788	Inorg vs.Amb
463	8	Addition of multiple limiting resources reduces grassland diversity	AGB	90	3	650.67	85.96	3	283.13	46.06	3	0.832096	0.00581768	0.00882175	0.0146394	Inorg vs.Amb
464	8	Addition of multiple limiting resources reduces grassland diversity	AGB	78	3	238.63	59.46	3	103.62	45.53	3	0.834184	0.0206956	0.0643557	0.0850513	Inorg vs.Amb
465	8	Addition of multiple limiting resources reduces grassland diversity	AGB	90	3	662.67	13.55	3	283.13	46.06	3	0.850371	0.000139368	0.00882175	0.00896112	Inorg vs.Amb
466	8	Addition of multiple limiting resources reduces grassland diversity	AGB	93	3	760.33	715.54	3	317.08	154.29	3	0.874598	0.295218	0.0789254	0.374143	Inorg vs.Amb
467	8	Addition of multiple limiting resources reduces grassland diversity	AGB	74	3	202.4	160.72	3	83.23	37.25	3	0.888638	0.210183	0.0667685	0.276951	Inorg vs.Amb
468	8	Addition of multiple limiting resources reduces grassland diversity	AGB	98	3	925.8	256.52	3	371.67	118.35	3	0.912652	0.025591	0.0337987	0.0593897	Inorg vs.Amb
469	8	Addition of multiple limiting resources reduces grassland diversity	AGB	93	3	796.05	367.42	3	317.08	154.29	3	0.920508	0.0710107	0.0789254	0.149936	Inorg vs.Amb
470	8	Addition of multiple limiting resources reduces grassland diversity	AGB	74	3	210.8	160.97	3	83.23	37.25	3	0.929302	0.194369	0.0667685	0.261138	Inorg vs.Amb
471	8	Addition of multiple limiting resources reduces grassland diversity	AGB	74	3	212.13	159.41	3	83.23	37.25	3	0.935591	0.188237	0.0667685	0.255006	Inorg vs.Amb
472	8	Addition of multiple limiting resources reduces grassland diversity	AGB	113	6	1041.46	473.94	6	393.33	103.44	6	0.97373	0.0345152	0.0115269	0.0460421	Inorg vs.Amb
473	8	Addition of multiple limiting resources reduces grassland diversity	AGB	75	3	235.72	69.59	3	87.43	65.98	3	0.991806	0.0290522	0.189838	0.21889	Inorg vs.Amb
474	8	Addition of multiple limiting resources reduces grassland diversity	AGB	78	3	293.18	157.53	3	103.62	45.53	3	1.04006	0.0962358	0.0643557	0.160591	Inorg vs.Amb
475	8	Addition of multiple limiting resources reduces grassland diversity	AGB	74	3	243.2	196.04	3	83.23	37.25	3	1.07228	0.216591	0.0667685	0.28336	Inorg vs.Amb
476	8	Addition of multiple limiting resources reduces grassland diversity	AGB	86	3	624.45	44.58	3	210.83	69.4	3	1.08582	0.00169888	0.0361188	0.0378176	Inorg vs.Amb
477	8	Addition of multiple limiting resources reduces grassland diversity	AGB	74	3	255.83	284.24	3	83.23	37.25	3	1.12291	0.411478	0.0667685	0.478246	Inorg vs.Amb
478	8	Addition of multiple limiting resources reduces grassland diversity	AGB	93	3	982.93	527.89	3	317.08	154.29	3	1.13138	0.0961436	0.0789254	0.175069	Inorg vs.Amb
479	8	Addition of multiple limiting resources reduces grassland diversity	AGB	84	3	594.3	553.79	3	187.93	24.86	3	1.15131	0.289439	0.00583296	0.295272	Inorg vs.Amb
480	8	Addition of multiple limiting resources reduces grassland diversity	AGB	70	2	352.6	148.35	2	110.7	31.68	2	1.15851	0.0885076	0.0409492	0.129457	Inorg vs.Amb
481	8	Addition of multiple limiting resources reduces grassland diversity	AGB	75	3	281.28	153.77	3	87.43	65.98	3	1.16851	0.0996195	0.189838	0.289457	Inorg vs.Amb
482	8	Addition of multiple limiting resources reduces grassland diversity	AGB	75	3	302.33	148.83	3	87.43	65.98	3	1.24068	0.0807788	0.189838	0.270616	Inorg vs.Amb
483	8	Addition of multiple limiting resources reduces grassland diversity	AGB	86	3	767.08	23.01	3	210.83	69.4	3	1.29154	0.000299937	0.0361188	0.0364187	Inorg vs.Amb
484	8	Addition of multiple limiting resources reduces grassland diversity	AGB	93	3	1155.89	418.63	3	317.08	154.29	3	1.29347	0.0437226	0.0789254	0.122648	Inorg vs.Amb
485	9	An African grassland responds similarly to long-term fertilization to the Park Grass experiment	AGB	114	3	4925.94	2428.93	6	8234.04	599.53	3	-0.513762	0.0810458	0.000883577	0.0819294	Inorg vs.Amb
486	9	An African grassland responds similarly to long-term fertilization to the Park Grass experiment	AGB	114	3	5426.42	1937.92	6	8234.04	599.53	3	-0.416997	0.0425132	0.000883577	0.0433968	Inorg vs.Amb
487	9	An African grassland responds similarly to long-term fertilization to the Park Grass experiment	AGB	114	3	6044.15	541.5	6	8234.04	599.53	3	-0.309186	0.0026755	0.000883577	0.00355908	Inorg vs.Amb
488	9	An African grassland responds similarly to long-term fertilization to the Park Grass experiment	AGB	115	2	6324.91	476.46	6	7532.16	1040.69	2	-0.174686	0.00283736	0.00318165	0.00601901	Inorg vs.Amb
489	9	An African grassland responds similarly to long-term fertilization to the Park Grass experiment	AGB	115	3	6549.51	1195.11	6	7532.16	1040.69	3	-0.139792	0.0110988	0.00318165	0.0142805	Inorg vs.Amb
490	9	An African grassland responds similarly to long-term fertilization to the Park Grass experiment	AGB	115	3	6549.51	350.66	6	7532.16	1040.69	3	-0.139792	0.000955506	0.00318165	0.00413716	Inorg vs.Amb
491	9	An African grassland responds similarly to long-term fertilization to the Park Grass experiment	AGB	115	3	6549.51	847.86	6	7532.16	1040.69	3	-0.139792	0.00558611	0.00318165	0.00876776	Inorg vs.Amb
492	9	An African grassland responds similarly to long-term fertilization to the Park Grass experiment	AGB	114	4	7209.29	373.52	6	8234.04	599.53	4	-0.132906	0.000671093	0.000883577	0.00155467	Inorg vs.Amb
493	9	An African grassland responds similarly to long-term fertilization to the Park Grass experiment	AGB	114	3	7672.53	771.95	6	8234.04	599.53	3	-0.0706304	0.00337427	0.000883577	0.00425785	Inorg vs.Amb
494	9	An African grassland responds similarly to long-term fertilization to the Park Grass experiment	AGB	114	3	7784.84	97.26	6	8234.04	599.53	3	-0.0560985	5.20293e-05	0.000883577	0.000935607	Inorg vs.Amb
495	9	An African grassland responds similarly to long-term fertilization to the Park Grass experiment	AGB	114	7	8009.44	952.92	6	8234.04	599.53	7	-0.0276559	0.00202214	0.000883577	0.00290571	Inorg vs.Amb
496	9	An African grassland responds similarly to long-term fertilization to the Park Grass experiment	AGB	115	3	7560.23	927.77	6	7532.16	1040.69	3	0.00371976	0.00501983	0.00318165	0.00820148	Inorg vs.Amb
497	9	An African grassland responds similarly to long-term fertilization to the Park Grass experiment	AGB	115	3	7897.14	97.26	6	7532.16	1040.69	3	0.0473188	5.05601e-05	0.00318165	0.00323221	Inorg vs.Amb
498	9	An African grassland responds similarly to long-term fertilization to the Park Grass experiment	AGB	114	4	8641.14	1314.76	6	8234.04	599.53	4	0.0482577	0.0057875	0.000883577	0.00667108	Inorg vs.Amb
499	9	An African grassland responds similarly to long-term fertilization to the Park Grass experiment	AGB	115	5	8009.44	336.91	6	7532.16	1040.69	5	0.061439	0.000353878	0.00318165	0.00353553	Inorg vs.Amb
500	9	An African grassland responds similarly to long-term fertilization to the Park Grass experiment	AGB	114	3	9244.76	1096.03	6	8234.04	599.53	3	0.11578	0.00468525	0.000883577	0.00556882	Inorg vs.Amb
501	9	An African grassland responds similarly to long-term fertilization to the Park Grass experiment	AGB	115	3	8795.56	1728.87	6	7532.16	1040.69	3	0.155065	0.0128788	0.00318165	0.0160605	Inorg vs.Amb
502	9	An African grassland responds similarly to long-term fertilization to the Park Grass experiment	AGB	115	2	9104.39	119.11	6	7532.16	1040.69	2	0.189575	8.55785e-05	0.00318165	0.00326723	Inorg vs.Amb
503	9	An African grassland responds similarly to long-term fertilization to the Park Grass experiment	AGB	115	4	9441.29	4622.5	6	7532.16	1040.69	4	0.225911	0.0599282	0.00318165	0.0631098	Inorg vs.Amb
504	9	An African grassland responds similarly to long-term fertilization to the Park Grass experiment	AGB	114	3	11322.4	5500.8	6	8234.04	599.53	3	0.318503	0.0786786	0.000883577	0.0795622	Inorg vs.Amb
505	9	An African grassland responds similarly to long-term fertilization to the Park Grass experiment	AGB	114	3	11659.3	1565.2	6	8234.04	599.53	3	0.347824	0.00600726	0.000883577	0.00689084	Inorg vs.Amb
506	9	An African grassland responds similarly to long-term fertilization to the Park Grass experiment	AGB	115	2	11294.3	6789.53	6	7532.16	1040.69	2	0.405115	0.180689	0.00318165	0.183871	Inorg vs.Amb
507	9	An African grassland responds similarly to long-term fertilization to the Park Grass experiment	AGB	115	3	11490.8	5536.8	6	7532.16	1040.69	3	0.422366	0.0773918	0.00318165	0.0805735	Inorg vs.Amb
508	9	An African grassland responds similarly to long-term fertilization to the Park Grass experiment	AGB	114	3	13119.2	4830.63	6	8234.04	599.53	3	0.465799	0.0451931	0.000883577	0.0460767	Inorg vs.Amb
509	9	An African grassland responds similarly to long-term fertilization to the Park Grass experiment	AGB	114	3	13231.5	6287.17	6	8234.04	599.53	3	0.474323	0.0752613	0.000883577	0.0761449	Inorg vs.Amb
510	9	An African grassland responds similarly to long-term fertilization to the Park Grass experiment	AGB	115	3	13736.9	8133	6	7532.16	1040.69	3	0.6009	0.116844	0.00318165	0.120026	Inorg vs.Amb
511	10	Assessing long-term nutrient and lime enrichment effects on a subtropical South African grassland	AGB	116	3	485.58	188.85	3	260	70.27	3	0.624662	0.0504186	0.0243485	0.0747671	Inorg vs.Amb
512	10	Assessing long-term nutrient and lime enrichment effects on a subtropical South African grassland	AGB	116	3	348.65	116.39	3	260	70.27	3	0.293387	0.0371476	0.0243485	0.0614961	Inorg vs.Amb
513	10	Assessing long-term nutrient and lime enrichment effects on a subtropical South African grassland	AGB	116	3	333.44	223.99	3	260	70.27	3	0.248781	0.150418	0.0243485	0.174767	Inorg vs.Amb
514	10	Assessing long-term nutrient and lime enrichment effects on a subtropical South African grassland	AGB	117	3	348.65	322.8	3	205	94.43	3	0.531059	0.285737	0.0707279	0.356465	Inorg vs.Amb
515	10	Assessing long-term nutrient and lime enrichment effects on a subtropical South African grassland	AGB	117	3	353.72	175.68	3	205	94.43	3	0.545496	0.0822251	0.0707279	0.152953	Inorg vs.Amb
516	10	Assessing long-term nutrient and lime enrichment effects on a subtropical South African grassland	AGB	117	3	475.44	342.57	3	205	94.43	3	0.841231	0.173056	0.0707279	0.243784	Inorg vs.Amb
517	10	Assessing long-term nutrient and lime enrichment effects on a subtropical South African grassland	AGB	118	3	623.77	160.3	3	312	111.99	3	0.692779	0.0220139	0.0429465	0.0649604	Inorg vs.Amb
518	10	Assessing long-term nutrient and lime enrichment effects on a subtropical South African grassland	AGB	118	3	344.85	169.09	3	312	111.99	3	0.100106	0.0801409	0.0429465	0.123087	Inorg vs.Amb
519	10	Assessing long-term nutrient and lime enrichment effects on a subtropical South African grassland	AGB	118	3	229.48	298.65	3	312	111.99	3	-0.307187	0.564565	0.0429465	0.607512	Inorg vs.Amb
520	11	Belowground net primary productivity and biomass allocation in response to different restoration measures in a salt-alkali-degraded Songnen meadow	AGB	119	4	85	16.81	4	56	12.61	4	0.4173	0.00977772	0.0126763	0.0224541	Inorg vs.Amb
521	12	Below-ground-mediated and phase-dependent processes drive nitrogen-evoked community changes in grasslands	AGB	120	8	517.36	145.61	8	306	43.7	8	0.525154	0.00990163	0.00254935	0.012451	Inorg vs.Amb
522	12	Below-ground-mediated and phase-dependent processes drive nitrogen-evoked community changes in grasslands	AGB	121	8	376.49	83.57	8	235	56.22	8	0.471306	0.00615891	0.00715412	0.013313	Inorg vs.Amb
523	12	Below-ground-mediated and phase-dependent processes drive nitrogen-evoked community changes in grasslands	AGB	122	8	443.28	90.21	8	231	51.43	8	0.651784	0.00517682	0.00619611	0.0113729	Inorg vs.Amb
524	12	Below-ground-mediated and phase-dependent processes drive nitrogen-evoked community changes in grasslands	AGB	123	8	210.05	99.37	8	207	34.15	8	0.0146268	0.0279753	0.00340213	0.0313775	Inorg vs.Amb
525	12	Below-ground-mediated and phase-dependent processes drive nitrogen-evoked community changes in grasslands	AGB	124	8	533.18	94.54	8	310	54.11	8	0.542287	0.00393001	0.00380839	0.0077384	Inorg vs.Amb
526	12	Below-ground-mediated and phase-dependent processes drive nitrogen-evoked community changes in grasslands	AGB	125	8	299.24	72.34	8	216	46.66	8	0.325968	0.00730513	0.005833	0.0131381	Inorg vs.Amb
527	12	Below-ground-mediated and phase-dependent processes drive nitrogen-evoked community changes in grasslands	AGB	126	8	589.38	137.13	8	374	48.5	8	0.454815	0.00676681	0.00210209	0.0088689	Inorg vs.Amb
528	12	Below-ground-mediated and phase-dependent processes drive nitrogen-evoked community changes in grasslands	AGB	127	8	406.63	123.54	8	348	70.59	8	0.155701	0.0115379	0.00514325	0.0166811	Inorg vs.Amb
529	12	Below-ground-mediated and phase-dependent processes drive nitrogen-evoked community changes in grasslands	AGB	128	8	347.83	105.32	8	300	106.26	8	0.147931	0.0114603	0.0156822	0.0271425	Inorg vs.Amb
530	12	Below-ground-mediated and phase-dependent processes drive nitrogen-evoked community changes in grasslands	AGB	129	8	328.82	78.7	8	356	79.4	8	-0.0794202	0.00716049	0.006218	0.0133785	Inorg vs.Amb
531	12	Below-ground-mediated and phase-dependent processes drive nitrogen-evoked community changes in grasslands	AGB	130	8	359.09	48.67	8	387	90.41	8	-0.0748516	0.00229629	0.00682215	0.00911843	Inorg vs.Amb
532	12	Below-ground-mediated and phase-dependent processes drive nitrogen-evoked community changes in grasslands	AGB	131	8	316.86	21.57	8	272	76.5	8	0.152658	0.000579263	0.0098877	0.010467	Inorg vs.Amb
533	12	Below-ground-mediated and phase-dependent processes drive nitrogen-evoked community changes in grasslands	AGB	132	8	343.13	38.96	8	299	79.13	8	0.137666	0.0016115	0.00875488	0.0103664	Inorg vs.Amb
534	12	Below-ground-mediated and phase-dependent processes drive nitrogen-evoked community changes in grasslands	AGB	133	8	313.08	55.22	8	243	70.69	8	0.253397	0.00388859	0.0105782	0.0144668	Inorg vs.Amb
535	12	Below-ground-mediated and phase-dependent processes drive nitrogen-evoked community changes in grasslands	AGB	134	8	327.55	77.52	8	270	73.08	8	0.193219	0.00700136	0.00915756	0.0161589	Inorg vs.Amb
536	13	Biodiversity explains maximum variation in productivity under experimental warming, nitrogen addition, and grazing in mountain grasslands	AGB	135	18	131.61	47.55	18	131.7	47.44	18	-0.000683605	0.00725188	0.00720851	0.0144604	Inorg vs.Amb
537	13	Biodiversity explains maximum variation in productivity under experimental warming, nitrogen addition, and grazing in mountain grasslands	AGB	136	18	148.1	65.84	18	119.06	52.36	18	0.21826	0.0109799	0.0107447	0.0217246	Inorg vs.Amb
538	14	Biomass production, N : P ratio and nutrient limitation in a Caucasian alpine tundra plant community	AGB	137	4	201.12	67.04	4	118.44	31.28	4	0.529495	0.0277778	0.0174372	0.045215	Inorg vs.Amb
539	14	Biomass production, N : P ratio and nutrient limitation in a Caucasian alpine tundra plant community	AGB	137	4	140.78	22.35	4	118.44	31.28	4	0.172792	0.00630105	0.0174372	0.0237383	Inorg vs.Amb
540	14	Biomass production, N : P ratio and nutrient limitation in a Caucasian alpine tundra plant community	AGB	137	4	328.49	58.1	4	118.44	31.28	4	1.0201	0.00782074	0.0174372	0.0252579	Inorg vs.Amb
541	15	Bottom–up and top–down effects on plant communities: nutrients limit productivity, but insects determine diversity and composition	AGB	138	12	406.84	112.51	12	427.35	337.53	12	-0.0491834	0.00637314	0.0519848	0.0583579	Inorg vs.Amb
542	16	Can litter addition mediate plant productivity responses to increased precipitation and nitrogen deposition in a typical steppe?	AGB	139	4	123.39	4.68	4	98.83	8.19	4	0.221949	0.000359643	0.00171684	0.00207648	Inorg vs.Amb
543	16	Can litter addition mediate plant productivity responses to increased precipitation and nitrogen deposition in a typical steppe?	AGB	140	4	159.65	25.73	4	145.03	14.04	4	0.0960433	0.00649354	0.00234293	0.00883647	Inorg vs.Amb
544	17	Carbon allocation patterns in forbs and grasses differ in responses to mowing and nitrogen fertilization in a temperate grassland	AGB	141	6	365.85	89.62	6	272	66.51	6	0.296421	0.0100012	0.00996517	0.0199664	Inorg vs.Amb
545	17	Carbon allocation patterns in forbs and grasses differ in responses to mowing and nitrogen fertilization in a temperate grassland	AGB	142	6	148.78	36.44	6	110	26.88	6	0.301988	0.00999807	0.00995226	0.0199503	Inorg vs.Amb
546	17	Carbon allocation patterns in forbs and grasses differ in responses to mowing and nitrogen fertilization in a temperate grassland	AGB	143	6	255.29	62.53	6	207	50.58	6	0.209681	0.00999903	0.00995098	0.01995	Inorg vs.Amb
547	17	Carbon allocation patterns in forbs and grasses differ in responses to mowing and nitrogen fertilization in a temperate grassland	AGB	144	6	397.32	95.03	6	312	39.32	6	0.241739	0.00953431	0.00264708	0.0121814	Inorg vs.Amb
548	17	Carbon allocation patterns in forbs and grasses differ in responses to mowing and nitrogen fertilization in a temperate grassland	AGB	145	6	326.42	45.88	6	270	55.71	6	0.189763	0.00329262	0.00709557	0.0103882	Inorg vs.Amb
549	17	Carbon allocation patterns in forbs and grasses differ in responses to mowing and nitrogen fertilization in a temperate grassland	AGB	146	6	260.87	39.32	6	211	45.88	6	0.212164	0.00378641	0.00788008	0.0116665	Inorg vs.Amb
550	18	Carbon storage and plant-soil linkages among soil aggregates as affected by nitrogen enrichment and mowing management in a meadow grassland	AGB	147	6	419.24	29.09	6	238	29.09	6	0.566173	0.000802437	0.0024899	0.00329234	Inorg vs.Amb
551	18	Carbon storage and plant-soil linkages among soil aggregates as affected by nitrogen enrichment and mowing management in a meadow grassland	AGB	148	6	350.36	34.91	6	208	20.37	6	0.521423	0.0016547	0.00159847	0.00325317	Inorg vs.Amb
552	19	Cattle grazing mitigates the negative impacts of nitrogen addition on soil nematode communities	AGB	149	3	203.92	28.1	3	147	6.88	3	0.327295	0.00632953	0.000730165	0.0070597	Inorg vs.Amb
553	19	Cattle grazing mitigates the negative impacts of nitrogen addition on soil nematode communities	AGB	150	3	81.32	22.37	3	107	8.6	3	-0.274437	0.0252241	0.00215332	0.0273774	Inorg vs.Amb
554	19	Cattle grazing mitigates the negative impacts of nitrogen addition on soil nematode communities	AGB	151	3	81.57	24.66	3	106	10.9	3	-0.261978	0.0304652	0.00352468	0.0339899	Inorg vs.Amb
555	19	Cattle grazing mitigates the negative impacts of nitrogen addition on soil nematode communities	AGB	152	3	74.53	17.21	3	119	26.38	3	-0.467922	0.0177737	0.0163808	0.0341545	Inorg vs.Amb
556	20	Changes and Interactions between Grassland Ecosystem Soil and Plant Properties under Long-T erm Mineral Fertilization	AGB	153	3	441.27	134.82	3	240	108.61	3	0.609018	0.0311156	0.0682647	0.0993803	Inorg vs.Amb
557	20	Changes and Interactions between Grassland Ecosystem Soil and Plant Properties under Long-T erm Mineral Fertilization	AGB	153	3	568.91	127.33	3	240	108.61	3	0.863083	0.0166976	0.0682647	0.0849622	Inorg vs.Amb
558	20	Changes and Interactions between Grassland Ecosystem Soil and Plant Properties under Long-T erm Mineral Fertilization	AGB	153	3	854.39	142.31	3	240	108.61	3	1.26975	0.00924778	0.0682647	0.0775124	Inorg vs.Amb
559	20	Changes and Interactions between Grassland Ecosystem Soil and Plant Properties under Long-T erm Mineral Fertilization	AGB	154	3	744.39	127.33	3	606	119.84	3	0.205685	0.00975302	0.0130358	0.0227888	Inorg vs.Amb
560	20	Changes and Interactions between Grassland Ecosystem Soil and Plant Properties under Long-T erm Mineral Fertilization	AGB	154	3	895.82	119.84	3	606	119.84	3	0.39086	0.00596542	0.0130358	0.0190012	Inorg vs.Amb
561	20	Changes and Interactions between Grassland Ecosystem Soil and Plant Properties under Long-T erm Mineral Fertilization	AGB	154	3	1172.65	146.06	3	606	119.84	3	0.660141	0.00517136	0.0130358	0.0182071	Inorg vs.Amb
562	20	Changes and Interactions between Grassland Ecosystem Soil and Plant Properties under Long-T erm Mineral Fertilization	AGB	155	3	489.69	138.57	3	382	104.86	3	0.248352	0.0266916	0.0251172	0.0518088	Inorg vs.Amb
563	20	Changes and Interactions between Grassland Ecosystem Soil and Plant Properties under Long-T erm Mineral Fertilization	AGB	155	3	574.09	131.08	3	382	104.86	3	0.407366	0.0173777	0.0251172	0.0424949	Inorg vs.Amb
564	20	Changes and Interactions between Grassland Ecosystem Soil and Plant Properties under Long-T erm Mineral Fertilization	AGB	155	3	816.33	153.54	3	382	104.86	3	0.759398	0.0117921	0.0251172	0.0369093	Inorg vs.Amb
565	20	Changes and Interactions between Grassland Ecosystem Soil and Plant Properties under Long-T erm Mineral Fertilization	AGB	156	3	775.52	127.33	3	518	108.61	3	0.403559	0.00898575	0.0146541	0.0236398	Inorg vs.Amb
566	20	Changes and Interactions between Grassland Ecosystem Soil and Plant Properties under Long-T erm Mineral Fertilization	AGB	156	3	898.84	131.07	3	518	108.61	3	0.55113	0.00708795	0.0146541	0.021742	Inorg vs.Amb
567	20	Changes and Interactions between Grassland Ecosystem Soil and Plant Properties under Long-T erm Mineral Fertilization	AGB	156	3	1186.49	142.31	3	518	108.61	3	0.828779	0.00479536	0.0146541	0.0194495	Inorg vs.Amb
568	20	Changes and Interactions between Grassland Ecosystem Soil and Plant Properties under Long-T erm Mineral Fertilization	AGB	157	3	447.3	119.84	3	385	104.87	3	0.149986	0.0239268	0.024732	0.0486588	Inorg vs.Amb
569	20	Changes and Interactions between Grassland Ecosystem Soil and Plant Properties under Long-T erm Mineral Fertilization	AGB	157	3	622.51	131.08	3	385	104.87	3	0.480516	0.0147795	0.024732	0.0395115	Inorg vs.Amb
570	20	Changes and Interactions between Grassland Ecosystem Soil and Plant Properties under Long-T erm Mineral Fertilization	AGB	157	3	799.89	138.56	3	385	104.87	3	0.731231	0.0100022	0.024732	0.0347342	Inorg vs.Amb
571	21	Changes in chalk‐grassland structure and species richness resulting from selective nutrient additions	AGB	158	150	393.33	326.6	150	286.67	171.46	150	0.316317	0.0045965	0.0023849	0.0069814	Inorg vs.Amb
572	21	Changes in chalk‐grassland structure and species richness resulting from selective nutrient additions	AGB	158	150	393.33	326.6	150	286.67	171.46	150	0.316317	0.0045965	0.0023849	0.0069814	Inorg vs.Amb
573	21	Changes in chalk‐grassland structure and species richness resulting from selective nutrient additions	AGB	158	150	613.33	408.25	150	286.67	171.46	150	0.760571	0.00295374	0.0023849	0.00533864	Inorg vs.Amb
574	21	Changes in chalk‐grassland structure and species richness resulting from selective nutrient additions	AGB	158	150	613.33	408.25	150	286.67	171.46	150	0.760571	0.00295374	0.0023849	0.00533864	Inorg vs.Amb
575	21	Changes in chalk‐grassland structure and species richness resulting from selective nutrient additions	AGB	158	150	706.67	163.3	150	286.67	171.46	150	0.902232	0.000355998	0.0023849	0.0027409	Inorg vs.Amb
576	21	Changes in chalk‐grassland structure and species richness resulting from selective nutrient additions	AGB	158	150	706.67	163.3	150	286.67	171.46	150	0.902232	0.000355998	0.0023849	0.0027409	Inorg vs.Amb
577	21	Changes in chalk‐grassland structure and species richness resulting from selective nutrient additions	AGB	158	30	393.33	326.6	30	286.67	171.46	30	0.316317	0.0229825	0.0119245	0.034907	Inorg vs.Amb
578	21	Changes in chalk‐grassland structure and species richness resulting from selective nutrient additions	AGB	158	30	613.33	408.25	30	286.67	171.46	30	0.760571	0.0147687	0.0119245	0.0266932	Inorg vs.Amb
579	21	Changes in chalk‐grassland structure and species richness resulting from selective nutrient additions	AGB	158	30	706.67	163.3	30	286.67	171.46	30	0.902232	0.00177999	0.0119245	0.0137045	Inorg vs.Amb
580	21	Changes in chalk‐grassland structure and species richness resulting from selective nutrient additions	AGB	158	6	393.33	326.6	6	286.67	171.46	6	0.316317	0.114912	0.0596225	0.174535	Inorg vs.Amb
581	21	Changes in chalk‐grassland structure and species richness resulting from selective nutrient additions	AGB	158	6	613.33	408.25	6	286.67	171.46	6	0.760571	0.0738436	0.0596225	0.133466	Inorg vs.Amb
582	21	Changes in chalk‐grassland structure and species richness resulting from selective nutrient additions	AGB	158	6	706.67	163.3	6	286.67	171.46	6	0.902232	0.00889995	0.0596225	0.0685224	Inorg vs.Amb
583	21	Changes in chalk‐grassland structure and species richness resulting from selective nutrient additions	AGB	158	3	393.33	326.6	3	286.67	171.46	3	0.316317	0.229825	0.119245	0.34907	Inorg vs.Amb
584	21	Changes in chalk‐grassland structure and species richness resulting from selective nutrient additions	AGB	158	3	613.33	408.25	3	286.67	171.46	3	0.760571	0.147687	0.119245	0.266932	Inorg vs.Amb
585	21	Changes in chalk‐grassland structure and species richness resulting from selective nutrient additions	AGB	158	3	706.67	163.3	3	286.67	171.46	3	0.902232	0.0177999	0.119245	0.137045	Inorg vs.Amb
586	22	Changes in species composition, diversity and biomass of herbaceous plant traits due to N amendment in a dry tropical environment of India	AGB	159	45	329.14	57.95	45	275	54.09	45	0.179712	0.000688863	0.000859718	0.00154858	Inorg vs.Amb
587	22	Changes in species composition, diversity and biomass of herbaceous plant traits due to N amendment in a dry tropical environment of India	AGB	159	45	358.8	61.81	45	275	54.09	45	0.265994	0.000659478	0.000859718	0.0015192	Inorg vs.Amb
588	23	Chronic nitrogen addition induces a cascade of plant community responses with both seasonal and progressive dynamics	AGB	160	10	9.65	3.76	10	5.94	3.05	10	0.485249	0.0151817	0.0263649	0.0415467	Inorg vs.Amb
589	23	Chronic nitrogen addition induces a cascade of plant community responses with both seasonal and progressive dynamics	AGB	160	10	8.17	3.99	10	5.94	3.05	10	0.31876	0.0238507	0.0263649	0.0502157	Inorg vs.Amb
590	23	Chronic nitrogen addition induces a cascade of plant community responses with both seasonal and progressive dynamics	AGB	160	10	10.47	4.93	10	5.94	3.05	10	0.566805	0.0221718	0.0263649	0.0485367	Inorg vs.Amb
591	23	Chronic nitrogen addition induces a cascade of plant community responses with both seasonal and progressive dynamics	AGB	160	10	10.17	3.05	10	5.94	3.05	10	0.537733	0.0089941	0.0263649	0.035359	Inorg vs.Amb
592	23	Chronic nitrogen addition induces a cascade of plant community responses with both seasonal and progressive dynamics	AGB	160	10	1.41	0.94	10	5.94	3.05	10	-1.43812	0.0444444	0.0263649	0.0708094	Inorg vs.Amb
593	24	Clipping defoliation eliminates the stimulating effects of nitrogen enrichment on the aboveground productivity of an alpine meadow	AGB	161	4	108.943	7.317	4	60.16	4.88	4	0.593817	0.00112774	0.00164499	0.00277273	Inorg vs.Amb
594	24	Clipping defoliation eliminates the stimulating effects of nitrogen enrichment on the aboveground productivity of an alpine meadow	AGB	162	4	106.911	15.853	4	59.35	4.07	4	0.588545	0.0054969	0.00117568	0.00667258	Inorg vs.Amb
595	24	Clipping defoliation eliminates the stimulating effects of nitrogen enrichment on the aboveground productivity of an alpine meadow	AGB	163	4	80.0813	8.5366	4	45.12	3.25	4	0.573717	0.00284085	0.00129709	0.00413793	Inorg vs.Amb
596	24	Clipping defoliation eliminates the stimulating effects of nitrogen enrichment on the aboveground productivity of an alpine meadow	AGB	164	4	73.9837	3.2521	4	43.09	2.44	4	0.540554	0.000483054	0.000801617	0.00128467	Inorg vs.Amb
597	24	Clipping defoliation eliminates the stimulating effects of nitrogen enrichment on the aboveground productivity of an alpine meadow	AGB	165	4	65.0407	13.4146	4	50.41	4.88	4	0.254824	0.0106347	0.00234286	0.0129776	Inorg vs.Amb
598	24	Clipping defoliation eliminates the stimulating effects of nitrogen enrichment on the aboveground productivity of an alpine meadow	AGB	166	4	87.8049	21.5451	4	41.06	3.25	4	0.760083	0.0150522	0.00156628	0.0166185	Inorg vs.Amb
599	24	Clipping defoliation eliminates the stimulating effects of nitrogen enrichment on the aboveground productivity of an alpine meadow	AGB	167	4	101.626	13.821	4	58.94	8.54	4	0.544779	0.00462391	0.0052485	0.00987241	Inorg vs.Amb
600	25	Clonal growth in a species-rich grassland: results of a 20-year fertilization experiment	AGB	168	3	258	53	3	129	11	3	0.693147	0.0140667	0.00242373	0.0164904	Inorg vs.Amb
601	25	Clonal growth in a species-rich grassland: results of a 20-year fertilization experiment	AGB	168	3	306	37	3	129	11	3	0.863773	0.00487348	0.00242373	0.00729721	Inorg vs.Amb
602	25	Clonal growth in a species-rich grassland: results of a 20-year fertilization experiment	AGB	168	3	384	51	3	129	11	3	1.09083	0.00587972	0.00242373	0.00830345	Inorg vs.Amb
603	26	Co-limitation of plant primary productivity by nitrogen and phosphorus in a species-rich wooded meadow on calcareous soils	AGB	169	6	222.38	61.66	24	228.67	82.22	6	-0.0278923	0.0128134	0.00538673	0.0182001	Inorg vs.Amb
604	26	Co-limitation of plant primary productivity by nitrogen and phosphorus in a species-rich wooded meadow on calcareous soils	AGB	169	6	247.55	66.8	24	228.67	82.22	6	0.0793327	0.012136	0.00538673	0.0175227	Inorg vs.Amb
605	26	Co-limitation of plant primary productivity by nitrogen and phosphorus in a species-rich wooded meadow on calcareous soils	AGB	169	6	281.12	51.39	24	228.67	82.22	6	0.206502	0.00556958	0.00538673	0.0109563	Inorg vs.Amb
606	26	Co-limitation of plant primary productivity by nitrogen and phosphorus in a species-rich wooded meadow on calcareous soils	AGB	169	6	310.49	46.25	24	228.67	82.22	6	0.305872	0.00369809	0.00538673	0.00908482	Inorg vs.Amb
607	26	Co-limitation of plant primary productivity by nitrogen and phosphorus in a species-rich wooded meadow on calcareous soils	AGB	169	6	226.57	71.94	24	228.67	82.22	6	-0.00922597	0.0168029	0.00538673	0.0221897	Inorg vs.Amb
608	26	Co-limitation of plant primary productivity by nitrogen and phosphorus in a species-rich wooded meadow on calcareous soils	AGB	169	6	279.02	71.94	24	228.67	82.22	6	0.199004	0.0110795	0.00538673	0.0164662	Inorg vs.Amb
609	26	Co-limitation of plant primary productivity by nitrogen and phosphorus in a species-rich wooded meadow on calcareous soils	AGB	169	6	279.02	71.94	24	228.67	82.22	6	0.199004	0.0110795	0.00538673	0.0164662	Inorg vs.Amb
610	26	Co-limitation of plant primary productivity by nitrogen and phosphorus in a species-rich wooded meadow on calcareous soils	AGB	169	6	341.96	97.64	24	228.67	82.22	6	0.402414	0.0135879	0.00538673	0.0189747	Inorg vs.Amb
611	26	Co-limitation of plant primary productivity by nitrogen and phosphorus in a species-rich wooded meadow on calcareous soils	AGB	169	6	314.69	51.39	24	228.67	82.22	6	0.319308	0.00444468	0.00538673	0.00983141	Inorg vs.Amb
612	26	Co-limitation of plant primary productivity by nitrogen and phosphorus in a species-rich wooded meadow on calcareous soils	AGB	169	6	499.3	113.05	24	228.67	82.22	6	0.780927	0.00854411	0.00538673	0.0139308	Inorg vs.Amb
613	27	Combined effects of climate,resource availability, and plant traits on biomass produced in a Mediterranean rangeland	AGB	170	15	434.48	120.19	8	41.38	48.77	15	2.35135	0.00510159	0.173634	0.178736	Inorg vs.Amb
614	28	Community-level trait responses and intra-specific trait variability play important roles in driving community productivity in an alpine meadow on the Tibetan Plateau	AGB	171	9	613.37	34.88	9	497.09	43.61	9	0.210197	0.000359307	0.000855184	0.00121449	Inorg vs.Amb
615	28	Community-level trait responses and intra-specific trait variability play important roles in driving community productivity in an alpine meadow on the Tibetan Plateau	AGB	171	9	688.95	43.61	9	497.09	43.61	9	0.326398	0.000445199	0.000855184	0.00130038	Inorg vs.Amb
616	28	Community-level trait responses and intra-specific trait variability play important roles in driving community productivity in an alpine meadow on the Tibetan Plateau	AGB	171	9	845.93	122.09	9	497.09	43.61	9	0.531666	0.00231446	0.000855184	0.00316964	Inorg vs.Amb
617	29	Contingency in ecosystem but not plant community response to multiple global change factors	AGB	172	30	395.52	76.3	30	389.55	98.1	30	0.0152091	0.00124048	0.00211393	0.00335441	Inorg vs.Amb
618	29	Contingency in ecosystem but not plant community response to multiple global change factors	AGB	172	30	469.15	98.1	30	389.55	98.1	30	0.18593	0.00145745	0.00211393	0.00357138	Inorg vs.Amb
619	29	Contingency in ecosystem but not plant community response to multiple global change factors	AGB	172	30	558.71	109	30	389.55	98.1	30	0.360638	0.0012687	0.00211393	0.00338263	Inorg vs.Amb
620	29	Contingency in ecosystem but not plant community response to multiple global change factors	AGB	172	30	700	152.6	30	389.55	98.1	30	0.586088	0.00158413	0.00211393	0.00369806	Inorg vs.Amb
621	29	Contingency in ecosystem but not plant community response to multiple global change factors	AGB	172	30	857.21	207.1	30	389.55	98.1	30	0.788691	0.00194565	0.00211393	0.00405958	Inorg vs.Amb
622	29	Contingency in ecosystem but not plant community response to multiple global change factors	AGB	172	30	395.52	65.4	30	389.55	98.1	30	0.0152091	0.000911375	0.00211393	0.0030253	Inorg vs.Amb
623	29	Contingency in ecosystem but not plant community response to multiple global change factors	AGB	172	30	512.94	109	30	389.55	98.1	30	0.275167	0.00150522	0.00211393	0.00361914	Inorg vs.Amb
624	29	Contingency in ecosystem but not plant community response to multiple global change factors	AGB	172	30	610.45	119.9	30	389.55	98.1	30	0.449204	0.00128593	0.00211393	0.00339986	Inorg vs.Amb
625	29	Contingency in ecosystem but not plant community response to multiple global change factors	AGB	172	30	805.47	196.2	30	389.55	98.1	30	0.726434	0.00197778	0.00211393	0.00409171	Inorg vs.Amb
626	29	Contingency in ecosystem but not plant community response to multiple global change factors	AGB	172	30	982.59	174.41	30	389.55	98.1	30	0.9252	0.00105021	0.00211393	0.00316414	Inorg vs.Amb
627	30	Cumulative and partially recoverable impacts of nitrogen addition on a temperate steppe	AGB	173	5	176.94	17.75	5	105.48	12.68	5	0.517289	0.00201268	0.0028902	0.00490288	Inorg vs.Amb
628	30	Cumulative and partially recoverable impacts of nitrogen addition on a temperate steppe	AGB	173	5	183.74	27.9	5	105.48	12.68	5	0.555	0.00461138	0.0028902	0.00750158	Inorg vs.Amb
629	30	Cumulative and partially recoverable impacts of nitrogen addition on a temperate steppe	AGB	173	5	165.6	53.26	5	105.48	12.68	5	0.451054	0.0206877	0.0028902	0.0235779	Inorg vs.Amb
630	30	Cumulative and partially recoverable impacts of nitrogen addition on a temperate steppe	AGB	173	5	200.76	45.65	5	105.48	12.68	5	0.643589	0.0103409	0.0028902	0.0132311	Inorg vs.Amb
631	30	Cumulative and partially recoverable impacts of nitrogen addition on a temperate steppe	AGB	173	5	178.07	22.83	5	105.48	12.68	5	0.523655	0.00328746	0.0028902	0.00617766	Inorg vs.Amb
632	31	Determinants of plant species richness in an alpine meadow	AGB	174	125	134.69	45.96	125	79.59	30.31	125	0.526087	0.000931492	0.00116023	0.00209172	Inorg vs.Amb
633	31	Determinants of plant species richness in an alpine meadow	AGB	175	125	112.39	40.09	125	83.09	30.31	125	0.302051	0.0010179	0.00106455	0.00208245	Inorg vs.Amb
634	31	Determinants of plant species richness in an alpine meadow	AGB	176	125	106.71	17.6	125	63.41	27.38	125	0.520493	0.000217623	0.00149156	0.00170919	Inorg vs.Amb
635	31	Determinants of plant species richness in an alpine meadow	AGB	177	125	90.96	28.36	125	78.72	29.34	125	0.144523	0.000777681	0.00111132	0.001889	Inorg vs.Amb
636	31	Determinants of plant species richness in an alpine meadow	AGB	178	125	88.78	30.31	125	73.47	31.29	125	0.189284	0.000932463	0.00145105	0.00238351	Inorg vs.Amb
637	31	Determinants of plant species richness in an alpine meadow	AGB	179	125	86.59	31.29	125	52.48	34.23	125	0.500752	0.00104464	0.00340342	0.00444806	Inorg vs.Amb
638	32	Different effects of grazing and nitrogen addition on ecosystem multifunctionality are driven by changes in plant resource stoichiometry in a typical steppe	AGB	180	3	66.7	9.93	3	57	18.45	3	0.157154	0.00738798	0.0349238	0.0423118	Inorg vs.Amb
639	32	Different effects of grazing and nitrogen addition on ecosystem multifunctionality are driven by changes in plant resource stoichiometry in a typical steppe	AGB	180	3	51.33	17.04	3	57	18.45	3	-0.104776	0.0367346	0.0349238	0.0716584	Inorg vs.Amb
640	32	Different effects of grazing and nitrogen addition on ecosystem multifunctionality are driven by changes in plant resource stoichiometry in a typical steppe	AGB	180	3	49.08	9.94	3	57	18.45	3	-0.1496	0.0136723	0.0349238	0.0485961	Inorg vs.Amb
641	33	Different sensitivity and threshold in response to nitrogen addition in four alpine grasslands along a precipitation transect on the Northern Tibetan Plateau	AGB	181	5	46.58	13.89	5	27.95	17.36	5	0.510754	0.0177842	0.0771553	0.0949396	Inorg vs.Amb
642	33	Different sensitivity and threshold in response to nitrogen addition in four alpine grasslands along a precipitation transect on the Northern Tibetan Plateau	AGB	181	5	52.8	17.36	5	27.95	17.36	5	0.636094	0.0216203	0.0771553	0.0987756	Inorg vs.Amb
643	33	Different sensitivity and threshold in response to nitrogen addition in four alpine grasslands along a precipitation transect on the Northern Tibetan Plateau	AGB	181	5	76.09	52.08	5	27.95	17.36	5	1.0015	0.0936951	0.0771553	0.17085	Inorg vs.Amb
644	33	Different sensitivity and threshold in response to nitrogen addition in four alpine grasslands along a precipitation transect on the Northern Tibetan Plateau	AGB	181	5	69.88	20.83	5	27.95	17.36	5	0.916362	0.0177706	0.0771553	0.0949259	Inorg vs.Amb
645	33	Different sensitivity and threshold in response to nitrogen addition in four alpine grasslands along a precipitation transect on the Northern Tibetan Plateau	AGB	182	5	52.8	17.36	5	43.48	6.94	5	0.19421	0.0216203	0.0050953	0.0267156	Inorg vs.Amb
646	33	Different sensitivity and threshold in response to nitrogen addition in four alpine grasslands along a precipitation transect on the Northern Tibetan Plateau	AGB	182	5	60.56	20.83	5	43.48	6.94	5	0.331334	0.0236612	0.0050953	0.0287565	Inorg vs.Amb
647	33	Different sensitivity and threshold in response to nitrogen addition in four alpine grasslands along a precipitation transect on the Northern Tibetan Plateau	AGB	182	5	57.45	24.31	5	43.48	6.94	5	0.278614	0.0358113	0.0050953	0.0409066	Inorg vs.Amb
648	33	Different sensitivity and threshold in response to nitrogen addition in four alpine grasslands along a precipitation transect on the Northern Tibetan Plateau	AGB	182	5	45.03	20.83	5	43.48	6.94	5	0.0350279	0.0427961	0.0050953	0.0478914	Inorg vs.Amb
649	33	Different sensitivity and threshold in response to nitrogen addition in four alpine grasslands along a precipitation transect on the Northern Tibetan Plateau	AGB	183	5	116.46	34.72	5	86.96	27.78	5	0.2921	0.0177761	0.0204106	0.0381867	Inorg vs.Amb
650	33	Different sensitivity and threshold in response to nitrogen addition in four alpine grasslands along a precipitation transect on the Northern Tibetan Plateau	AGB	183	5	97.83	6.95	5	86.96	27.78	5	0.117783	0.00100938	0.0204106	0.02142	Inorg vs.Amb
651	33	Different sensitivity and threshold in response to nitrogen addition in four alpine grasslands along a precipitation transect on the Northern Tibetan Plateau	AGB	183	5	178.57	79.86	5	86.96	27.78	5	0.719532	0.0400011	0.0204106	0.0604117	Inorg vs.Amb
652	33	Different sensitivity and threshold in response to nitrogen addition in four alpine grasslands along a precipitation transect on the Northern Tibetan Plateau	AGB	183	5	121.12	24.31	5	86.96	27.78	5	0.331334	0.0080569	0.0204106	0.0284675	Inorg vs.Amb
653	33	Different sensitivity and threshold in response to nitrogen addition in four alpine grasslands along a precipitation transect on the Northern Tibetan Plateau	AGB	184	5	111.8	52.08	5	128.88	48.61	5	-0.14217	0.0433999	0.0284518	0.0718517	Inorg vs.Amb
654	33	Different sensitivity and threshold in response to nitrogen addition in four alpine grasslands along a precipitation transect on the Northern Tibetan Plateau	AGB	184	5	222.05	24.3	5	128.88	48.61	5	0.544021	0.0023952	0.0284518	0.030847	Inorg vs.Amb
655	33	Different sensitivity and threshold in response to nitrogen addition in four alpine grasslands along a precipitation transect on the Northern Tibetan Plateau	AGB	184	5	138.2	31.25	5	128.88	48.61	5	0.0698202	0.0102262	0.0284518	0.038678	Inorg vs.Amb
656	33	Different sensitivity and threshold in response to nitrogen addition in four alpine grasslands along a precipitation transect on the Northern Tibetan Plateau	AGB	184	5	88.51	34.72	5	128.88	48.61	5	-0.375766	0.0307755	0.0284518	0.0592273	Inorg vs.Amb
657	34	Differential effects of nutrient addition and woody plant encroachment on grassland soil, litter and plant dynamics across a precipitation gradient	AGB	185	3	92.5	35.53	3	102.64	35.53	3	-0.104019	0.0491797	0.0399426	0.0891222	Inorg vs.Amb
658	34	Differential effects of nutrient addition and woody plant encroachment on grassland soil, litter and plant dynamics across a precipitation gradient	AGB	185	3	109.02	39.08	3	102.64	35.53	3	0.0603036	0.0428327	0.0399426	0.0827753	Inorg vs.Amb
659	34	Differential effects of nutrient addition and woody plant encroachment on grassland soil, litter and plant dynamics across a precipitation gradient	AGB	185	3	102.97	40.86	3	102.64	35.53	3	0.00320996	0.0524873	0.0399426	0.0924298	Inorg vs.Amb
660	34	Differential effects of nutrient addition and woody plant encroachment on grassland soil, litter and plant dynamics across a precipitation gradient	AGB	186	3	41.74	14.21	3	44.7	12.44	3	-0.0685136	0.0386333	0.0258169	0.0644502	Inorg vs.Amb
661	34	Differential effects of nutrient addition and woody plant encroachment on grassland soil, litter and plant dynamics across a precipitation gradient	AGB	186	3	41.84	14.21	3	44.7	12.44	3	-0.0661207	0.0384489	0.0258169	0.0642658	Inorg vs.Amb
662	34	Differential effects of nutrient addition and woody plant encroachment on grassland soil, litter and plant dynamics across a precipitation gradient	AGB	186	3	39.9	17.76	3	44.7	12.44	3	-0.113597	0.0660418	0.0258169	0.0918587	Inorg vs.Amb
663	34	Differential effects of nutrient addition and woody plant encroachment on grassland soil, litter and plant dynamics across a precipitation gradient	AGB	187	3	427.9	113.69	3	411.38	63.95	3	0.0393722	0.0235309	0.00805515	0.0315861	Inorg vs.Amb
664	34	Differential effects of nutrient addition and woody plant encroachment on grassland soil, litter and plant dynamics across a precipitation gradient	AGB	187	3	455.7	31.97	3	411.38	63.95	3	0.102317	0.00164061	0.00805515	0.00969576	Inorg vs.Amb
665	34	Differential effects of nutrient addition and woody plant encroachment on grassland soil, litter and plant dynamics across a precipitation gradient	AGB	187	3	504.02	108.36	3	411.38	63.95	3	0.203099	0.0154071	0.00805515	0.0234623	Inorg vs.Amb
666	34	Differential effects of nutrient addition and woody plant encroachment on grassland soil, litter and plant dynamics across a precipitation gradient	AGB	188	3	560.73	62.17	3	635.49	49.75	3	-0.125157	0.00409763	0.0020429	0.00614053	Inorg vs.Amb
667	34	Differential effects of nutrient addition and woody plant encroachment on grassland soil, litter and plant dynamics across a precipitation gradient	AGB	188	3	705.45	74.61	3	635.49	49.75	3	0.10444	0.00372855	0.0020429	0.00577145	Inorg vs.Amb
668	34	Differential effects of nutrient addition and woody plant encroachment on grassland soil, litter and plant dynamics across a precipitation gradient	AGB	188	3	656.33	85.28	3	635.49	49.75	3	0.0322674	0.00562767	0.0020429	0.00767057	Inorg vs.Amb
669	35	Differential Mechanisms Drive Species Loss Under Artificial Shade and Fertilization in the Alpine Meadow of the Tibetan Plateau	AGB	189	40	616.4	33.5201	40	400.28	22.77	40	0.431732	7.3931e-05	8.08981e-05	0.000154829	Inorg vs.Amb
670	36	Differentiate Responses of Soil Microbial Community and Enzyme Activities to Nitrogen and Phosphorus Addition Rates in an Alpine Meadow	AGB	190	6	367.21	180.7	6	425	144.56	6	-0.146155	0.0403586	0.0192827	0.0596413	Inorg vs.Amb
671	36	Differentiate Responses of Soil Microbial Community and Enzyme Activities to Nitrogen and Phosphorus Addition Rates in an Alpine Meadow	AGB	190	6	555.74	421.63	6	425	144.56	6	0.268211	0.0959331	0.0192827	0.115216	Inorg vs.Amb
672	36	Differentiate Responses of Soil Microbial Community and Enzyme Activities to Nitrogen and Phosphorus Addition Rates in an Alpine Meadow	AGB	190	6	500	208.81	6	425	144.56	6	0.162519	0.0290677	0.0192827	0.0483504	Inorg vs.Amb
673	36	Differentiate Responses of Soil Microbial Community and Enzyme Activities to Nitrogen and Phosphorus Addition Rates in an Alpine Meadow	AGB	191	6	452.46	172.67	6	428	132.51	6	0.0555762	0.0242729	0.0159756	0.0402486	Inorg vs.Amb
674	36	Differentiate Responses of Soil Microbial Community and Enzyme Activities to Nitrogen and Phosphorus Addition Rates in an Alpine Meadow	AGB	191	6	585.25	208.81	6	428	132.51	6	0.312916	0.0212162	0.0159756	0.0371919	Inorg vs.Amb
675	36	Differentiate Responses of Soil Microbial Community and Enzyme Activities to Nitrogen and Phosphorus Addition Rates in an Alpine Meadow	AGB	191	6	578.69	104.4	6	428	132.51	6	0.301644	0.00542448	0.0159756	0.0214001	Inorg vs.Amb
676	37	Direct and indirect efects of precipitation change and nutrients addition on desert steppe productivity in Inner Mongolia, northern China	AGB	192	6	35.4098	13.2515	6	24.5902	10.8419	6	0.364641	0.0233416	0.0323995	0.0557411	Inorg vs.Amb
677	37	Direct and indirect efects of precipitation change and nutrients addition on desert steppe productivity in Inner Mongolia, northern China	AGB	192	6	33.934	9.6385	6	24.5902	10.8419	6	0.322069	0.0134461	0.0323995	0.0458456	Inorg vs.Amb
678	38	Direct and indirect effects of long-term fertilization on the stability of the persistent seed bank	AGB	193	5	493.62	82.46	5	334.75	50.75	5	0.388382	0.00558125	0.00459686	0.0101781	Inorg vs.Amb
679	38	Direct and indirect effects of long-term fertilization on the stability of the persistent seed bank	AGB	193	5	703.55	95.15	5	334.75	50.75	5	0.742755	0.00365812	0.00459686	0.00825497	Inorg vs.Amb
680	38	Direct and indirect effects of long-term fertilization on the stability of the persistent seed bank	AGB	193	5	720.57	82.47	5	334.75	50.75	5	0.766659	0.00261981	0.00459686	0.00721667	Inorg vs.Amb
681	38	Direct and indirect effects of long-term fertilization on the stability of the persistent seed bank	AGB	193	5	638.3	69.78	5	334.75	50.75	5	0.645424	0.00239024	0.00459686	0.0069871	Inorg vs.Amb
682	39	Direct and indirect effects of nitrogen enrichment and grazing on grassland productivity through intraspecific trait variability	AGB	194	9	165.18	45.8	9	131	55.98	9	0.231838	0.00854227	0.0202899	0.0288322	Inorg vs.Amb
683	39	Direct and indirect effects of nitrogen enrichment and grazing on grassland productivity through intraspecific trait variability	AGB	194	9	210.48	57.68	9	131	55.98	9	0.474193	0.00834423	0.0202899	0.0286342	Inorg vs.Amb
684	39	Direct and indirect effects of nitrogen enrichment and grazing on grassland productivity through intraspecific trait variability	AGB	194	9	198.14	84.82	9	131	55.98	9	0.413777	0.0203615	0.0202899	0.0406514	Inorg vs.Amb
685	39	Direct and indirect effects of nitrogen enrichment and grazing on grassland productivity through intraspecific trait variability	AGB	194	9	263.86	110.26	9	131	55.98	9	0.700221	0.019402	0.0202899	0.0396919	Inorg vs.Amb
686	39	Direct and indirect effects of nitrogen enrichment and grazing on grassland productivity through intraspecific trait variability	AGB	194	9	275.36	96.68	9	131	55.98	9	0.742882	0.0136971	0.0202899	0.0339871	Inorg vs.Amb
687	40	Direct and indirect effects of precipitation change and nutrients addition on desert steppe productivity in Inner Mongolia, northern China	AGB	195	6	33.22	9.04	6	30	13.96	6	0.101955	0.012342	0.0360892	0.0484312	Inorg vs.Amb
688	40	Direct and indirect effects of precipitation change and nutrients addition on desert steppe productivity in Inner Mongolia, northern China	AGB	195	6	50.89	23.17	6	30	13.96	6	0.528469	0.034549	0.0360892	0.0706382	Inorg vs.Amb
689	41	Direct and indirect influences of 8 yr of nitrogen and phosphorus fertilization on Glomeromycota in an alpine meadow ecosystem	AGB	196	5	900	44.72	5	500	67.08	5	0.587787	0.000493797	0.00359978	0.00409358	Inorg vs.Amb
690	41	Direct and indirect influences of 8 yr of nitrogen and phosphorus fertilization on Glomeromycota in an alpine meadow ecosystem	AGB	196	5	800	223.61	5	500	67.08	5	0.470004	0.0156254	0.00359978	0.0192252	Inorg vs.Amb
691	41	Direct and indirect influences of 8 yr of nitrogen and phosphorus fertilization on Glomeromycota in an alpine meadow ecosystem	AGB	196	5	700	111.8	5	500	67.08	5	0.336472	0.00510173	0.00359978	0.00870151	Inorg vs.Amb
692	41	Direct and indirect influences of 8 yr of nitrogen and phosphorus fertilization on Glomeromycota in an alpine meadow ecosystem	AGB	196	5	800	111.8	5	500	67.08	5	0.470004	0.00390601	0.00359978	0.00750579	Inorg vs.Amb
693	42	Divergent responses of nematodes in plant litter versus in top soil layer to nitrogen addition in a semi-arid grassland	AGB	197	5	285.27	53.2631	5	256.37	58	5	0.106814	0.00697222	0.0102365	0.0172087	Inorg vs.Amb
694	42	Divergent responses of nematodes in plant litter versus in top soil layer to nitrogen addition in a semi-arid grassland	AGB	197	5	285.09	96.1733	5	256.37	58	5	0.106183	0.0227601	0.0102365	0.0329966	Inorg vs.Amb
695	42	Divergent responses of nematodes in plant litter versus in top soil layer to nitrogen addition in a semi-arid grassland	AGB	197	5	308.19	45.3698	5	256.37	58	5	0.184095	0.00433438	0.0102365	0.0145709	Inorg vs.Amb
696	42	Divergent responses of nematodes in plant litter versus in top soil layer to nitrogen addition in a semi-arid grassland	AGB	198	5	219.49	31.0813	5	190.27	37.86	5	0.142863	0.00401051	0.00791864	0.0119292	Inorg vs.Amb
697	42	Divergent responses of nematodes in plant litter versus in top soil layer to nitrogen addition in a semi-arid grassland	AGB	198	5	237.83	61.5813	5	190.27	37.86	5	0.223112	0.0134089	0.00791864	0.0213276	Inorg vs.Amb
698	42	Divergent responses of nematodes in plant litter versus in top soil layer to nitrogen addition in a semi-arid grassland	AGB	198	5	307.31	72.9629	5	190.27	37.86	5	0.479413	0.0112741	0.00791864	0.0191927	Inorg vs.Amb
699	43	Divergent responses of plant biomass and diversity to short-term nitrogen and phosphorus addition in three types of steppe in Inner Mongolia, China	AGB	199	3	172.59	77.37	3	144.16	10.55	3	0.179995	0.0669873	0.00178523	0.0687726	Inorg vs.Amb
700	43	Divergent responses of plant biomass and diversity to short-term nitrogen and phosphorus addition in three types of steppe in Inner Mongolia, China	AGB	199	3	209.14	14.07	3	144.16	10.55	3	0.37208	0.00150866	0.00178523	0.00329389	Inorg vs.Amb
701	43	Divergent responses of plant biomass and diversity to short-term nitrogen and phosphorus addition in three types of steppe in Inner Mongolia, China	AGB	199	3	172.59	49.24	3	144.16	10.55	3	0.179995	0.0271321	0.00178523	0.0289173	Inorg vs.Amb
702	43	Divergent responses of plant biomass and diversity to short-term nitrogen and phosphorus addition in three types of steppe in Inner Mongolia, China	AGB	199	3	178.68	31.65	3	144.16	10.55	3	0.214673	0.0104586	0.00178523	0.0122438	Inorg vs.Amb
703	43	Divergent responses of plant biomass and diversity to short-term nitrogen and phosphorus addition in three types of steppe in Inner Mongolia, China	AGB	199	3	166.5	21.1	3	144.16	10.55	3	0.144072	0.00535322	0.00178523	0.00713845	Inorg vs.Amb
704	43	Divergent responses of plant biomass and diversity to short-term nitrogen and phosphorus addition in three types of steppe in Inner Mongolia, China	AGB	199	3	174.62	14.07	3	144.16	10.55	3	0.191688	0.00216411	0.00178523	0.00394934	Inorg vs.Amb
705	43	Divergent responses of plant biomass and diversity to short-term nitrogen and phosphorus addition in three types of steppe in Inner Mongolia, China	AGB	200	3	379.7	154.74	3	251.78	17.58	3	0.410826	0.0553608	0.00162508	0.0569859	Inorg vs.Amb
706	43	Divergent responses of plant biomass and diversity to short-term nitrogen and phosphorus addition in three types of steppe in Inner Mongolia, China	AGB	200	3	395.94	59.79	3	251.78	17.58	3	0.452707	0.00760111	0.00162508	0.00922619	Inorg vs.Amb
707	43	Divergent responses of plant biomass and diversity to short-term nitrogen and phosphorus addition in three types of steppe in Inner Mongolia, China	AGB	200	3	442.64	151.22	3	251.78	17.58	3	0.564201	0.0389041	0.00162508	0.0405292	Inorg vs.Amb
708	43	Divergent responses of plant biomass and diversity to short-term nitrogen and phosphorus addition in three types of steppe in Inner Mongolia, China	AGB	200	3	460.91	94.95	3	251.78	17.58	3	0.604647	0.0141461	0.00162508	0.0157712	Inorg vs.Amb
709	43	Divergent responses of plant biomass and diversity to short-term nitrogen and phosphorus addition in three types of steppe in Inner Mongolia, China	AGB	200	3	592.89	186.39	3	251.78	17.58	3	0.856453	0.032944	0.00162508	0.034569	Inorg vs.Amb
710	43	Divergent responses of plant biomass and diversity to short-term nitrogen and phosphorus addition in three types of steppe in Inner Mongolia, China	AGB	200	3	513.71	137.16	3	251.78	17.58	3	0.713103	0.0237628	0.00162508	0.0253879	Inorg vs.Amb
711	43	Divergent responses of plant biomass and diversity to short-term nitrogen and phosphorus addition in three types of steppe in Inner Mongolia, China	AGB	201	3	91.49	6.15	3	95.48	5.28	3	-0.0426871	0.0015062	0.00101935	0.00252554	Inorg vs.Amb
712	43	Divergent responses of plant biomass and diversity to short-term nitrogen and phosphorus addition in three types of steppe in Inner Mongolia, China	AGB	201	3	97.64	15.83	3	95.48	5.28	3	0.0223704	0.00876163	0.00101935	0.00978098	Inorg vs.Amb
713	43	Divergent responses of plant biomass and diversity to short-term nitrogen and phosphorus addition in three types of steppe in Inner Mongolia, China	AGB	201	3	119.53	17.59	3	95.48	5.28	3	0.224651	0.00721866	0.00101935	0.00823801	Inorg vs.Amb
714	43	Divergent responses of plant biomass and diversity to short-term nitrogen and phosphorus addition in three types of steppe in Inner Mongolia, China	AGB	201	3	103.86	8.79	3	95.48	5.28	3	0.084127	0.00238759	0.00101935	0.00340694	Inorg vs.Amb
715	43	Divergent responses of plant biomass and diversity to short-term nitrogen and phosphorus addition in three types of steppe in Inner Mongolia, China	AGB	201	3	104.94	14.95	3	95.48	5.28	3	0.094472	0.00676517	0.00101935	0.00778452	Inorg vs.Amb
716	43	Divergent responses of plant biomass and diversity to short-term nitrogen and phosphorus addition in three types of steppe in Inner Mongolia, China	AGB	201	3	101.45	9.67	3	95.48	5.28	3	0.0606493	0.0030285	0.00101935	0.00404785	Inorg vs.Amb
717	43	Divergent responses of plant biomass and diversity to short-term nitrogen and phosphorus addition in three types of steppe in Inner Mongolia, China	AGB	201	3	94.53	9.67	3	95.48	5.28	3	-0.00999956	0.00348813	0.00101935	0.00450747	Inorg vs.Amb
718	43	Divergent responses of plant biomass and diversity to short-term nitrogen and phosphorus addition in three types of steppe in Inner Mongolia, China	AGB	201	3	105.25	19.34	3	95.48	5.28	3	0.0974217	0.0112551	0.00101935	0.0122744	Inorg vs.Amb
719	43	Divergent responses of plant biomass and diversity to short-term nitrogen and phosphorus addition in three types of steppe in Inner Mongolia, China	AGB	201	3	116.99	8.8	3	95.48	5.28	3	0.203172	0.00188602	0.00101935	0.00290537	Inorg vs.Amb
720	43	Divergent responses of plant biomass and diversity to short-term nitrogen and phosphorus addition in three types of steppe in Inner Mongolia, China	AGB	201	3	106.9	7.03	3	95.48	5.28	3	0.112977	0.00144156	0.00101935	0.00246091	Inorg vs.Amb
721	43	Divergent responses of plant biomass and diversity to short-term nitrogen and phosphorus addition in three types of steppe in Inner Mongolia, China	AGB	201	3	86.15	10.55	3	95.48	5.28	3	-0.102827	0.00499888	0.00101935	0.00601823	Inorg vs.Amb
722	43	Divergent responses of plant biomass and diversity to short-term nitrogen and phosphorus addition in three types of steppe in Inner Mongolia, China	AGB	201	3	93.83	5.28	3	95.48	5.28	3	-0.0174322	0.00105551	0.00101935	0.00207486	Inorg vs.Amb
723	43	Divergent responses of plant biomass and diversity to short-term nitrogen and phosphorus addition in three types of steppe in Inner Mongolia, China	AGB	202	3	108.77	4.4	3	107.18	17.59	3	0.0147259	0.000545464	0.00897807	0.00952353	Inorg vs.Amb
724	43	Divergent responses of plant biomass and diversity to short-term nitrogen and phosphorus addition in three types of steppe in Inner Mongolia, China	AGB	202	3	116.45	40.44	3	107.18	17.59	3	0.0829523	0.0401996	0.00897807	0.0491777	Inorg vs.Amb
725	43	Divergent responses of plant biomass and diversity to short-term nitrogen and phosphorus addition in three types of steppe in Inner Mongolia, China	AGB	202	3	122.6	20.22	3	107.18	17.59	3	0.134417	0.00906693	0.00897807	0.018045	Inorg vs.Amb
726	43	Divergent responses of plant biomass and diversity to short-term nitrogen and phosphorus addition in three types of steppe in Inner Mongolia, China	AGB	202	3	133.32	14.07	3	107.18	17.59	3	0.218243	0.00371258	0.00897807	0.0126907	Inorg vs.Amb
727	43	Divergent responses of plant biomass and diversity to short-term nitrogen and phosphorus addition in three types of steppe in Inner Mongolia, China	AGB	202	3	138.47	9.67	3	107.18	17.59	3	0.256144	0.00162562	0.00897807	0.0106037	Inorg vs.Amb
728	43	Divergent responses of plant biomass and diversity to short-term nitrogen and phosphorus addition in three types of steppe in Inner Mongolia, China	AGB	202	3	112.64	30.77	3	107.18	17.59	3	0.0496872	0.0248742	0.00897807	0.0338522	Inorg vs.Amb
729	43	Divergent responses of plant biomass and diversity to short-term nitrogen and phosphorus addition in three types of steppe in Inner Mongolia, China	AGB	203	3	142.1	5.26	3	134.88	10.52	3	0.0521455	0.000456733	0.00202775	0.00248449	Inorg vs.Amb
730	43	Divergent responses of plant biomass and diversity to short-term nitrogen and phosphorus addition in three types of steppe in Inner Mongolia, China	AGB	203	3	144.76	13.15	3	134.88	10.52	3	0.0706917	0.00275064	0.00202775	0.00477839	Inorg vs.Amb
731	43	Divergent responses of plant biomass and diversity to short-term nitrogen and phosphorus addition in three types of steppe in Inner Mongolia, China	AGB	203	3	142.86	7.89	3	134.88	10.52	3	0.0574796	0.00101674	0.00202775	0.0030445	Inorg vs.Amb
732	43	Divergent responses of plant biomass and diversity to short-term nitrogen and phosphorus addition in three types of steppe in Inner Mongolia, China	AGB	203	3	163.75	18.43	3	134.88	10.52	3	0.193955	0.00422247	0.00202775	0.00625023	Inorg vs.Amb
733	43	Divergent responses of plant biomass and diversity to short-term nitrogen and phosphorus addition in three types of steppe in Inner Mongolia, China	AGB	203	3	142.1	10.52	3	134.88	10.52	3	0.0521455	0.00182693	0.00202775	0.00385468	Inorg vs.Amb
734	43	Divergent responses of plant biomass and diversity to short-term nitrogen and phosphorus addition in three types of steppe in Inner Mongolia, China	AGB	203	3	141.72	13.15	3	134.88	10.52	3	0.0494678	0.00286991	0.00202775	0.00489766	Inorg vs.Amb
735	43	Divergent responses of plant biomass and diversity to short-term nitrogen and phosphorus addition in three types of steppe in Inner Mongolia, China	AGB	204	3	377.39	31.58	3	224.35	10.52	3	0.520072	0.00233411	0.000732923	0.00306704	Inorg vs.Amb
736	43	Divergent responses of plant biomass and diversity to short-term nitrogen and phosphorus addition in three types of steppe in Inner Mongolia, China	AGB	204	3	360.3	52.63	3	224.35	10.52	3	0.47373	0.00711241	0.000732923	0.00784534	Inorg vs.Amb
737	43	Divergent responses of plant biomass and diversity to short-term nitrogen and phosphorus addition in three types of steppe in Inner Mongolia, China	AGB	204	3	396.38	134.18	3	224.35	10.52	3	0.569166	0.0381971	0.000732923	0.0389301	Inorg vs.Amb
738	43	Divergent responses of plant biomass and diversity to short-term nitrogen and phosphorus addition in three types of steppe in Inner Mongolia, China	AGB	204	3	344.36	89.45	3	224.35	10.52	3	0.42848	0.0224913	0.000732923	0.0232242	Inorg vs.Amb
739	43	Divergent responses of plant biomass and diversity to short-term nitrogen and phosphorus addition in three types of steppe in Inner Mongolia, China	AGB	204	3	391.08	65.76	3	224.35	10.52	3	0.555705	0.00942478	0.000732923	0.0101577	Inorg vs.Amb
740	43	Divergent responses of plant biomass and diversity to short-term nitrogen and phosphorus addition in three types of steppe in Inner Mongolia, China	AGB	204	3	373.97	110.51	3	224.35	10.52	3	0.510968	0.0291077	0.000732923	0.0298407	Inorg vs.Amb
741	43	Divergent responses of plant biomass and diversity to short-term nitrogen and phosphorus addition in three types of steppe in Inner Mongolia, China	AGB	205	3	140.46	21.16	3	140.46	10.58	3	0	0.00756493	0.00189123	0.00945616	Inorg vs.Amb
742	43	Divergent responses of plant biomass and diversity to short-term nitrogen and phosphorus addition in three types of steppe in Inner Mongolia, China	AGB	205	3	146.57	26.44	3	140.46	10.58	3	0.0425804	0.010847	0.00189123	0.0127383	Inorg vs.Amb
743	43	Divergent responses of plant biomass and diversity to short-term nitrogen and phosphorus addition in three types of steppe in Inner Mongolia, China	AGB	205	3	167.94	10.58	3	140.46	10.58	3	0.178684	0.00132294	0.00189123	0.00321418	Inorg vs.Amb
744	43	Divergent responses of plant biomass and diversity to short-term nitrogen and phosphorus addition in three types of steppe in Inner Mongolia, China	AGB	205	3	213.74	44.96	3	140.46	10.58	3	0.419838	0.0147489	0.00189123	0.0166401	Inorg vs.Amb
745	43	Divergent responses of plant biomass and diversity to short-term nitrogen and phosphorus addition in three types of steppe in Inner Mongolia, China	AGB	205	3	200	7.93	3	140.46	10.58	3	0.353395	0.000524041	0.00189123	0.00241527	Inorg vs.Amb
746	43	Divergent responses of plant biomass and diversity to short-term nitrogen and phosphorus addition in three types of steppe in Inner Mongolia, China	AGB	205	3	161.83	55.53	3	140.46	10.58	3	0.141624	0.0392479	0.00189123	0.0411391	Inorg vs.Amb
747	43	Divergent responses of plant biomass and diversity to short-term nitrogen and phosphorus addition in three types of steppe in Inner Mongolia, China	AGB	206	3	245.46	28.87	3	253.03	15.75	3	-0.0303741	0.00461117	0.0012915	0.00590267	Inorg vs.Amb
748	43	Divergent responses of plant biomass and diversity to short-term nitrogen and phosphorus addition in three types of steppe in Inner Mongolia, China	AGB	206	3	313.64	39.37	3	253.03	15.75	3	0.214738	0.00525227	0.0012915	0.00654377	Inorg vs.Amb
749	43	Divergent responses of plant biomass and diversity to short-term nitrogen and phosphorus addition in three types of steppe in Inner Mongolia, China	AGB	206	3	321.21	57.73	3	253.03	15.75	3	0.238587	0.0107672	0.0012915	0.0120587	Inorg vs.Amb
750	43	Divergent responses of plant biomass and diversity to short-term nitrogen and phosphorus addition in three types of steppe in Inner Mongolia, China	AGB	206	3	336.36	49.86	3	253.03	15.75	3	0.284674	0.00732444	0.0012915	0.00861595	Inorg vs.Amb
751	43	Divergent responses of plant biomass and diversity to short-term nitrogen and phosphorus addition in three types of steppe in Inner Mongolia, China	AGB	206	3	433.33	34.12	3	253.03	15.75	3	0.537992	0.00206661	0.0012915	0.00335812	Inorg vs.Amb
752	43	Divergent responses of plant biomass and diversity to short-term nitrogen and phosphorus addition in three types of steppe in Inner Mongolia, China	AGB	206	3	234.85	34.12	3	253.03	15.75	3	-0.074561	0.00703584	0.0012915	0.00832734	Inorg vs.Amb
753	43	Divergent responses of plant biomass and diversity to short-term nitrogen and phosphorus addition in three types of steppe in Inner Mongolia, China	AGB	207	3	126.03	20.22	3	107.18	17.58	3	0.16201	0.00858012	0.00896786	0.017548	Inorg vs.Amb
754	43	Divergent responses of plant biomass and diversity to short-term nitrogen and phosphorus addition in three types of steppe in Inner Mongolia, China	AGB	207	3	129.14	14.07	3	107.18	17.58	3	0.186387	0.00395681	0.00896786	0.0129247	Inorg vs.Amb
755	43	Divergent responses of plant biomass and diversity to short-term nitrogen and phosphorus addition in three types of steppe in Inner Mongolia, China	AGB	207	3	125.65	25.5	3	107.18	17.58	3	0.158991	0.0137288	0.00896786	0.0226967	Inorg vs.Amb
756	43	Divergent responses of plant biomass and diversity to short-term nitrogen and phosphorus addition in three types of steppe in Inner Mongolia, China	AGB	207	3	130.28	24.62	3	107.18	17.58	3	0.195176	0.0119042	0.00896786	0.020872	Inorg vs.Amb
757	43	Divergent responses of plant biomass and diversity to short-term nitrogen and phosphorus addition in three types of steppe in Inner Mongolia, China	AGB	207	3	83.13	9.67	3	107.18	17.58	3	-0.254104	0.00451041	0.00896786	0.0134783	Inorg vs.Amb
758	43	Divergent responses of plant biomass and diversity to short-term nitrogen and phosphorus addition in three types of steppe in Inner Mongolia, China	AGB	207	3	79.64	14.95	3	107.18	17.58	3	-0.296993	0.0117462	0.00896786	0.0207141	Inorg vs.Amb
759	43	Divergent responses of plant biomass and diversity to short-term nitrogen and phosphorus addition in three types of steppe in Inner Mongolia, China	AGB	208	3	150.42	13.19	3	135.38	10.55	3	0.105346	0.00256305	0.0020243	0.00458735	Inorg vs.Amb
760	43	Divergent responses of plant biomass and diversity to short-term nitrogen and phosphorus addition in three types of steppe in Inner Mongolia, China	AGB	208	3	147.18	10.55	3	135.38	10.55	3	0.0835707	0.00171272	0.0020243	0.00373702	Inorg vs.Amb
761	43	Divergent responses of plant biomass and diversity to short-term nitrogen and phosphorus addition in three types of steppe in Inner Mongolia, China	AGB	208	3	186.59	36.93	3	135.38	10.55	3	0.320828	0.0130575	0.0020243	0.0150818	Inorg vs.Amb
762	43	Divergent responses of plant biomass and diversity to short-term nitrogen and phosphorus addition in three types of steppe in Inner Mongolia, China	AGB	208	3	186.4	21.11	3	135.38	10.55	3	0.319809	0.00427527	0.0020243	0.00629957	Inorg vs.Amb
763	43	Divergent responses of plant biomass and diversity to short-term nitrogen and phosphorus addition in three types of steppe in Inner Mongolia, China	AGB	208	3	199.91	47.48	3	135.38	10.55	3	0.389782	0.0188032	0.0020243	0.0208275	Inorg vs.Amb
764	43	Divergent responses of plant biomass and diversity to short-term nitrogen and phosphorus addition in three types of steppe in Inner Mongolia, China	AGB	208	3	179.93	31.65	3	135.38	10.55	3	0.284482	0.0103138	0.0020243	0.0123381	Inorg vs.Amb
765	43	Divergent responses of plant biomass and diversity to short-term nitrogen and phosphorus addition in three types of steppe in Inner Mongolia, China	AGB	209	3	249.33	55.39	3	223.63	7.91	3	0.108784	0.016451	0.000417034	0.016868	Inorg vs.Amb
766	43	Divergent responses of plant biomass and diversity to short-term nitrogen and phosphorus addition in three types of steppe in Inner Mongolia, China	AGB	209	3	238.48	39.57	3	223.63	7.91	3	0.0642925	0.00917713	0.000417034	0.00959416	Inorg vs.Amb
767	43	Divergent responses of plant biomass and diversity to short-term nitrogen and phosphorus addition in three types of steppe in Inner Mongolia, China	AGB	209	3	251.99	97.6	3	223.63	7.91	3	0.119397	0.0500048	0.000417034	0.0504218	Inorg vs.Amb
768	43	Divergent responses of plant biomass and diversity to short-term nitrogen and phosphorus addition in three types of steppe in Inner Mongolia, China	AGB	209	3	297.49	121.32	3	223.63	7.91	3	0.285388	0.0554369	0.000417034	0.0558539	Inorg vs.Amb
769	43	Divergent responses of plant biomass and diversity to short-term nitrogen and phosphorus addition in three types of steppe in Inner Mongolia, China	AGB	209	3	355.16	26.38	3	223.63	7.91	3	0.462575	0.00183899	0.000417034	0.00225603	Inorg vs.Amb
770	43	Divergent responses of plant biomass and diversity to short-term nitrogen and phosphorus addition in three types of steppe in Inner Mongolia, China	AGB	209	3	236.2	18.46	3	223.63	7.91	3	0.054686	0.00203602	0.000417034	0.00245306	Inorg vs.Amb
771	44	Dry heath arctic tundra responses to long-term nutrient and light manipulation	AGB	210	15	350	217.86	15	435	150.08	15	-0.217413	0.0258302	0.00793553	0.0337657	Inorg vs.Amb
772	44	Dry heath arctic tundra responses to long-term nutrient and light manipulation	AGB	210	15	391.25	150.08	15	435	150.08	15	-0.105999	0.00980947	0.00793553	0.017745	Inorg vs.Amb
773	44	Dry heath arctic tundra responses to long-term nutrient and light manipulation	AGB	210	15	308.75	193.65	15	435	150.08	15	-0.342814	0.0262259	0.00793553	0.0341614	Inorg vs.Amb
774	45	Ecosystem responses to water and nitrogen amendment in a California grassland	AGB	211	5	580.49	76.35	5	400	152.71	5	0.372408	0.00345986	0.0291504	0.0326103	Inorg vs.Amb
775	46	Effect of Nutrient Addition on the Productivity and Species Richness of Grassland Along With an Elevational Gradient in T ajikistan	AGB	212	4	60.1232	9.828	4	35.4695	3.9484	4	0.527723	0.00668015	0.00309793	0.00977808	Inorg vs.Amb
776	46	Effect of Nutrient Addition on the Productivity and Species Richness of Grassland Along With an Elevational Gradient in T ajikistan	AGB	212	4	55.2855	9.828	4	35.4695	3.9484	4	0.443837	0.00790038	0.00309793	0.0109983	Inorg vs.Amb
777	46	Effect of Nutrient Addition on the Productivity and Species Richness of Grassland Along With an Elevational Gradient in T ajikistan	AGB	212	4	54.3827	13.7592	4	35.4695	3.9484	4	0.427373	0.0160031	0.00309793	0.0191011	Inorg vs.Amb
778	46	Effect of Nutrient Addition on the Productivity and Species Richness of Grassland Along With an Elevational Gradient in T ajikistan	AGB	212	4	98.685	13.7592	4	35.4695	3.9484	4	1.02326	0.00485986	0.00309793	0.0079578	Inorg vs.Amb
779	46	Effect of Nutrient Addition on the Productivity and Species Richness of Grassland Along With an Elevational Gradient in T ajikistan	AGB	213	4	428.177	9.828	4	335.714	9.828	4	0.243277	0.000131711	0.000214255	0.000345967	Inorg vs.Amb
780	46	Effect of Nutrient Addition on the Productivity and Species Richness of Grassland Along With an Elevational Gradient in T ajikistan	AGB	213	4	413.517	9.828	4	335.714	9.828	4	0.208439	0.000141216	0.000214255	0.000355471	Inorg vs.Amb
781	46	Effect of Nutrient Addition on the Productivity and Species Richness of Grassland Along With an Elevational Gradient in T ajikistan	AGB	213	4	450.938	9.828	4	335.714	9.828	4	0.29507	0.000118751	0.000214255	0.000333006	Inorg vs.Amb
782	46	Effect of Nutrient Addition on the Productivity and Species Richness of Grassland Along With an Elevational Gradient in T ajikistan	AGB	213	4	575.833	39.316	4	335.714	9.828	4	0.539558	0.00116543	0.000214255	0.00137968	Inorg vs.Amb
783	46	Effect of Nutrient Addition on the Productivity and Species Richness of Grassland Along With an Elevational Gradient in T ajikistan	AGB	214	4	448.322	29.484	4	360.775	39.316	4	0.217257	0.00108127	0.00296897	0.00405024	Inorg vs.Amb
784	46	Effect of Nutrient Addition on the Productivity and Species Richness of Grassland Along With an Elevational Gradient in T ajikistan	AGB	214	4	421.868	29.484	4	360.775	39.316	4	0.156438	0.00122112	0.00296897	0.00419009	Inorg vs.Amb
785	46	Effect of Nutrient Addition on the Productivity and Species Richness of Grassland Along With an Elevational Gradient in T ajikistan	AGB	214	4	508.429	55.03	4	360.775	39.316	4	0.343071	0.00292872	0.00296897	0.00589769	Inorg vs.Amb
786	46	Effect of Nutrient Addition on the Productivity and Species Richness of Grassland Along With an Elevational Gradient in T ajikistan	AGB	214	4	645.124	55.03	4	360.775	39.316	4	0.581188	0.00181908	0.00296897	0.00478805	Inorg vs.Amb
787	46	Effect of Nutrient Addition on the Productivity and Species Richness of Grassland Along With an Elevational Gradient in T ajikistan	AGB	215	4	759.381	84.52	4	449.717	84.52	4	0.523885	0.00309699	0.0088304	0.0119274	Inorg vs.Amb
788	46	Effect of Nutrient Addition on the Productivity and Species Richness of Grassland Along With an Elevational Gradient in T ajikistan	AGB	215	4	614.002	60.94	4	449.717	84.52	4	0.31138	0.00246266	0.0088304	0.0112931	Inorg vs.Amb
789	46	Effect of Nutrient Addition on the Productivity and Species Richness of Grassland Along With an Elevational Gradient in T ajikistan	AGB	215	4	843.073	60.94	4	449.717	84.52	4	0.628435	0.00130621	0.0088304	0.0101366	Inorg vs.Amb
790	46	Effect of Nutrient Addition on the Productivity and Species Richness of Grassland Along With an Elevational Gradient in T ajikistan	AGB	215	4	920.796	7.862	4	449.717	84.52	4	0.71662	1.82255e-05	0.0088304	0.00884863	Inorg vs.Amb
791	46	Effect of Nutrient Addition on the Productivity and Species Richness of Grassland Along With an Elevational Gradient in T ajikistan	AGB	216	4	302.877	72.972	4	218.004	31.552	4	0.328813	0.0145118	0.00523679	0.0197485	Inorg vs.Amb
792	46	Effect of Nutrient Addition on the Productivity and Species Richness of Grassland Along With an Elevational Gradient in T ajikistan	AGB	216	4	240.838	72.972	4	218.004	31.552	4	0.0996111	0.022951	0.00523679	0.0281878	Inorg vs.Amb
793	46	Effect of Nutrient Addition on the Productivity and Species Richness of Grassland Along With an Elevational Gradient in T ajikistan	AGB	216	4	325.714	13.8	4	218.004	31.552	4	0.401506	0.000448772	0.00523679	0.00568556	Inorg vs.Amb
794	46	Effect of Nutrient Addition on the Productivity and Species Richness of Grassland Along With an Elevational Gradient in T ajikistan	AGB	216	4	387.913	13.8	4	218.004	31.552	4	0.576268	0.000316395	0.00523679	0.00555318	Inorg vs.Amb
795	46	Effect of Nutrient Addition on the Productivity and Species Richness of Grassland Along With an Elevational Gradient in T ajikistan	AGB	217	4	645.523	94.658	4	450.207	94.658	4	0.360353	0.00537565	0.0110517	0.0164274	Inorg vs.Amb
796	46	Effect of Nutrient Addition on the Productivity and Species Richness of Grassland Along With an Elevational Gradient in T ajikistan	AGB	217	4	593.344	151.856	4	450.207	94.658	4	0.276067	0.0163754	0.0110517	0.0274271	Inorg vs.Amb
797	46	Effect of Nutrient Addition on the Productivity and Species Richness of Grassland Along With an Elevational Gradient in T ajikistan	AGB	217	4	711.745	151.856	4	450.207	94.658	4	0.458012	0.0113803	0.0110517	0.0224321	Inorg vs.Amb
798	46	Effect of Nutrient Addition on the Productivity and Species Richness of Grassland Along With an Elevational Gradient in T ajikistan	AGB	217	4	803.525	15.784	4	450.207	94.658	4	0.579301	9.64662e-05	0.0110517	0.0111482	Inorg vs.Amb
799	46	Effect of Nutrient Addition on the Productivity and Species Richness of Grassland Along With an Elevational Gradient in T ajikistan	AGB	218	4	514.873	84.804	4	440.843	15.784	4	0.155231	0.00678223	0.000320484	0.00710271	Inorg vs.Amb
800	46	Effect of Nutrient Addition on the Productivity and Species Richness of Grassland Along With an Elevational Gradient in T ajikistan	AGB	218	4	488.333	84.804	4	440.843	15.784	4	0.102309	0.00753947	0.000320484	0.00785995	Inorg vs.Amb
801	46	Effect of Nutrient Addition on the Productivity and Species Richness of Grassland Along With an Elevational Gradient in T ajikistan	AGB	218	4	629.414	59.156	4	440.843	15.784	4	0.3561	0.00220833	0.000320484	0.00252882	Inorg vs.Amb
802	46	Effect of Nutrient Addition on the Productivity and Species Richness of Grassland Along With an Elevational Gradient in T ajikistan	AGB	218	4	688.651	59.156	4	440.843	15.784	4	0.446046	0.00184476	0.000320484	0.00216524	Inorg vs.Amb
803	46	Effect of Nutrient Addition on the Productivity and Species Richness of Grassland Along With an Elevational Gradient in T ajikistan	AGB	219	4	502.546	118.324	4	382.171	118.324	4	0.273819	0.0138591	0.0239646	0.0378237	Inorg vs.Amb
804	46	Effect of Nutrient Addition on the Productivity and Species Richness of Grassland Along With an Elevational Gradient in T ajikistan	AGB	219	4	525.304	155.786	4	382.171	118.324	4	0.318109	0.0219875	0.0239646	0.0459521	Inorg vs.Amb
805	46	Effect of Nutrient Addition on the Productivity and Species Richness of Grassland Along With an Elevational Gradient in T ajikistan	AGB	219	4	544.116	155.786	4	382.171	118.324	4	0.353294	0.0204934	0.0239646	0.044458	Inorg vs.Amb
806	46	Effect of Nutrient Addition on the Productivity and Species Richness of Grassland Along With an Elevational Gradient in T ajikistan	AGB	219	4	600.405	15.772	4	382.171	118.324	4	0.451736	0.000172514	0.0239646	0.0241371	Inorg vs.Amb
807	47	Effects of additional N on herbaceous species of desertified steppe in arid regions of China: a four-year field study	AGB	220	8	9.93	4.01	8	10.41	4.01	8	-0.0472064	0.0203845	0.018548	0.0389325	Inorg vs.Amb
808	47	Effects of additional N on herbaceous species of desertified steppe in arid regions of China: a four-year field study	AGB	220	8	8.99	2.68	8	10.41	4.01	8	-0.146654	0.0111086	0.018548	0.0296566	Inorg vs.Amb
809	47	Effects of additional N on herbaceous species of desertified steppe in arid regions of China: a four-year field study	AGB	220	8	5.2	5.35	8	10.41	4.01	8	-0.694108	0.132316	0.018548	0.150864	Inorg vs.Amb
810	47	Effects of additional N on herbaceous species of desertified steppe in arid regions of China: a four-year field study	AGB	220	8	3.31	4.01	8	10.41	4.01	8	-1.14582	0.183461	0.018548	0.202009	Inorg vs.Amb
811	48	Effects of applications of fungicide, phosphorus and nitrogen on the structure and productivity of an annual serpentine plant community	AGB	221	5	309	58	5	245	90	5	0.232083	0.00704643	0.0269888	0.0340352	Inorg vs.Amb
812	48	Effects of applications of fungicide, phosphorus and nitrogen on the structure and productivity of an annual serpentine plant community	AGB	221	5	241	53	5	245	90	5	-0.0164613	0.0096727	0.0269888	0.0366615	Inorg vs.Amb
813	48	Effects of applications of fungicide, phosphorus and nitrogen on the structure and productivity of an annual serpentine plant community	AGB	222	5	122	12	5	122	12	5	0	0.00193496	0.00193496	0.00386993	Inorg vs.Amb
814	49	Effects of Different Management Practices on Plant Community and Soil Properties in a Restored Grassland	AGB	223	6	331.85	17.56	6	251.57	9.57	6	0.276962	0.000466675	0.000241188	0.000707862	Inorg vs.Amb
815	50	Effects of experimental season of prescribed fire and nutrient addition on structure and function of previously grazed grassland	AGB	224	4	847.83	652.17	4	1079.71	521.74	4	-0.241768	0.147926	0.058376	0.206302	Inorg vs.Amb
816	50	Effects of experimental season of prescribed fire and nutrient addition on structure and function of previously grazed grassland	AGB	224	4	594.2	202.9	4	1079.71	521.74	4	-0.597232	0.02915	0.058376	0.087526	Inorg vs.Amb
817	50	Effects of experimental season of prescribed fire and nutrient addition on structure and function of previously grazed grassland	AGB	224	4	1666.67	985.5	4	1079.71	521.74	4	0.434135	0.0874086	0.058376	0.145785	Inorg vs.Amb
818	51	Effects of grazing pattern and nitrogen availability on primary productivity	AGB	225	5	1561.93	1067.05	5	819.07	438.25	5	0.645508	0.0933418	0.0572574	0.150599	Inorg vs.Amb
819	51	Effects of grazing pattern and nitrogen availability on primary productivity	AGB	226	5	415.81	362.03	5	388.7	323.93	5	0.0674206	0.15161	0.1389	0.290511	Inorg vs.Amb
820	51	Effects of grazing pattern and nitrogen availability on primary productivity	AGB	227	5	837.63	438.26	5	358.89	381.09	5	0.847561	0.0547506	0.225508	0.280259	Inorg vs.Amb
821	51	Effects of grazing pattern and nitrogen availability on primary productivity	AGB	228	5	952.64	514.47	5	405.72	209.6	5	0.853574	0.0583301	0.0533777	0.111708	Inorg vs.Amb
822	51	Effects of grazing pattern and nitrogen availability on primary productivity	AGB	229	5	701.27	228.65	5	299.26	190.54	5	0.85158	0.0212619	0.0810784	0.10234	Inorg vs.Amb
823	52	Effects of Grazing Sheep and Mowing on Grassland V egetation Community and Soil Microbial Activity under Different Levels of Nitrogen Deposition	AGB	230	3	154.91	9.64	3	139.42	12.21	3	0.105353	0.00129084	0.00255658	0.00384743	Inorg vs.Amb
824	52	Effects of Grazing Sheep and Mowing on Grassland V egetation Community and Soil Microbial Activity under Different Levels of Nitrogen Deposition	AGB	230	3	177.65	10.61	3	139.42	12.21	3	0.242324	0.00118899	0.00255658	0.00374558	Inorg vs.Amb
825	52	Effects of Grazing Sheep and Mowing on Grassland V egetation Community and Soil Microbial Activity under Different Levels of Nitrogen Deposition	AGB	230	3	225.26	27.33	3	139.42	12.21	3	0.479764	0.0049067	0.00255658	0.00746329	Inorg vs.Amb
826	52	Effects of Grazing Sheep and Mowing on Grassland V egetation Community and Soil Microbial Activity under Different Levels of Nitrogen Deposition	AGB	231	3	140.46	8.36	3	94.14	24.75	3	0.40014	0.00118083	0.0230399	0.0242207	Inorg vs.Amb
827	52	Effects of Grazing Sheep and Mowing on Grassland V egetation Community and Soil Microbial Activity under Different Levels of Nitrogen Deposition	AGB	231	3	125.7	23.47	3	94.14	24.75	3	0.289115	0.0116208	0.0230399	0.0346607	Inorg vs.Amb
828	52	Effects of Grazing Sheep and Mowing on Grassland V egetation Community and Soil Microbial Activity under Different Levels of Nitrogen Deposition	AGB	231	3	160.13	26.04	3	94.14	24.75	3	0.531203	0.00881486	0.0230399	0.0318548	Inorg vs.Amb
829	52	Effects of Grazing Sheep and Mowing on Grassland V egetation Community and Soil Microbial Activity under Different Levels of Nitrogen Deposition	AGB	232	3	108.55	13.5	3	100.66	20.9	3	0.0754624	0.00515569	0.01437	0.0195257	Inorg vs.Amb
830	52	Effects of Grazing Sheep and Mowing on Grassland V egetation Community and Soil Microbial Activity under Different Levels of Nitrogen Deposition	AGB	232	3	102.7	8.04	3	100.66	20.9	3	0.0200636	0.00204291	0.01437	0.0164129	Inorg vs.Amb
831	52	Effects of Grazing Sheep and Mowing on Grassland V egetation Community and Soil Microbial Activity under Different Levels of Nitrogen Deposition	AGB	232	3	106.32	11.25	3	100.66	20.9	3	0.0547049	0.00373211	0.01437	0.0181021	Inorg vs.Amb
832	52	Effects of Grazing Sheep and Mowing on Grassland V egetation Community and Soil Microbial Activity under Different Levels of Nitrogen Deposition	AGB	233	3	130.47	12.86	3	106.25	19.29	3	0.205349	0.00323847	0.0109872	0.0142256	Inorg vs.Amb
833	52	Effects of Grazing Sheep and Mowing on Grassland V egetation Community and Soil Microbial Activity under Different Levels of Nitrogen Deposition	AGB	233	3	179.56	5.79	3	106.25	19.29	3	0.524715	0.000346591	0.0109872	0.0113337	Inorg vs.Amb
834	52	Effects of Grazing Sheep and Mowing on Grassland V egetation Community and Soil Microbial Activity under Different Levels of Nitrogen Deposition	AGB	233	3	148.29	8.68	3	106.25	19.29	3	0.333375	0.00114207	0.0109872	0.0121292	Inorg vs.Amb
835	53	Effects of increased soil nitrogen on the dominance of alien annual plants in the Mojave Desert	AGB	234	150	0.14	0.13	150	0.27	0.03	150	-0.65678	0.0057483	8.23045e-05	0.0058306	Inorg vs.Amb
836	53	Effects of increased soil nitrogen on the dominance of alien annual plants in the Mojave Desert	AGB	234	150	0.13	0.13	150	0.27	0.03	150	-0.730888	0.00666667	8.23045e-05	0.00674897	Inorg vs.Amb
837	53	Effects of increased soil nitrogen on the dominance of alien annual plants in the Mojave Desert	AGB	235	150	2.82	1.79	150	1.27	0.9	150	0.79772	0.00268607	0.00334801	0.00603407	Inorg vs.Amb
838	53	Effects of increased soil nitrogen on the dominance of alien annual plants in the Mojave Desert	AGB	235	150	2.52	1.64	150	1.27	0.9	150	0.685242	0.00282355	0.00334801	0.00617156	Inorg vs.Amb
839	54	Effects of Nitrogen Addition on Plant Properties and Microbiomes Under High Phosphorus Addition Level in the Alpine Steppe	AGB	236	4	82.88	38.29	4	48.72	20.67	4	0.531304	0.0533594	0.0449994	0.0983588	Inorg vs.Amb
840	54	Effects of Nitrogen Addition on Plant Properties and Microbiomes Under High Phosphorus Addition Level in the Alpine Steppe	AGB	236	4	87.01	47.64	4	48.72	20.67	4	0.579933	0.0749454	0.0449994	0.119945	Inorg vs.Amb
841	55	Effects of nitrogen addition on vegetation and soil and its linkages to plant diversity and productivity in a semi-arid steppe	AGB	237	3	207.27	45.33	3	116	14.18	3	0.580432	0.0159433	0.00498098	0.0209243	Inorg vs.Amb
842	55	Effects of nitrogen addition on vegetation and soil and its linkages to plant diversity and productivity in a semi-arid steppe	AGB	237	3	159.64	68.76	3	116	14.18	3	0.319331	0.0618397	0.00498098	0.0668206	Inorg vs.Amb
843	55	Effects of nitrogen addition on vegetation and soil and its linkages to plant diversity and productivity in a semi-arid steppe	AGB	237	3	120.8	12.95	3	116	14.18	3	0.0405461	0.00383076	0.00498098	0.00881174	Inorg vs.Amb
844	55	Effects of nitrogen addition on vegetation and soil and its linkages to plant diversity and productivity in a semi-arid steppe	AGB	237	3	174.72	50.86	3	116	14.18	3	0.409595	0.0282453	0.00498098	0.0332263	Inorg vs.Amb
845	55	Effects of nitrogen addition on vegetation and soil and its linkages to plant diversity and productivity in a semi-arid steppe	AGB	237	3	180.76	28.01	3	116	14.18	3	0.44358	0.00800388	0.00498098	0.0129849	Inorg vs.Amb
846	56	Effects of nitrogen and phosphorus addition on microbial community composition and element cycling in a grassland soil	AGB	238	3	614.29	220	3	282.86	11.43	3	0.775515	0.042754	0.000544287	0.0432983	Inorg vs.Amb
847	56	Effects of nitrogen and phosphorus addition on microbial community composition and element cycling in a grassland soil	AGB	238	3	728.57	171.43	3	282.86	11.43	3	0.946132	0.0184548	0.000544287	0.0189991	Inorg vs.Amb
848	56	Effects of nitrogen and phosphorus addition on microbial community composition and element cycling in a grassland soil	AGB	238	3	517.14	154.29	3	282.86	11.43	3	0.603362	0.0296714	0.000544287	0.0302157	Inorg vs.Amb
849	56	Effects of nitrogen and phosphorus addition on microbial community composition and element cycling in a grassland soil	AGB	238	3	642.86	297.14	3	282.86	11.43	3	0.820975	0.0712145	0.000544287	0.0717587	Inorg vs.Amb
850	56	Effects of nitrogen and phosphorus addition on microbial community composition and element cycling in a grassland soil	AGB	238	3	980	174.29	3	282.86	11.43	3	1.2426	0.0105432	0.000544287	0.0110875	Inorg vs.Amb
851	57	Effects of nitrogen enrichment, plant litter removal and cutting on a species‐rich Mediterranean calcareous grassland	AGB	239	9	361.51	130.55	9	267.78	100.42	9	0.300124	0.0144901	0.0156258	0.0301159	Inorg vs.Amb
852	57	Effects of nitrogen enrichment, plant litter removal and cutting on a species‐rich Mediterranean calcareous grassland	AGB	240	9	207.53	160.67	9	140.59	110.46	9	0.389428	0.0665986	0.0685897	0.135188	Inorg vs.Amb
853	57	Effects of nitrogen enrichment, plant litter removal and cutting on a species‐rich Mediterranean calcareous grassland	AGB	241	9	358.16	170.71	9	237.66	130.55	9	0.410139	0.0252419	0.0335273	0.0587692	Inorg vs.Amb
854	57	Effects of nitrogen enrichment, plant litter removal and cutting on a species‐rich Mediterranean calcareous grassland	AGB	242	9	381.59	150.63	9	398.33	220.92	9	-0.0429341	0.0173136	0.0341776	0.0514912	Inorg vs.Amb
855	57	Effects of nitrogen enrichment, plant litter removal and cutting on a species‐rich Mediterranean calcareous grassland	AGB	243	9	251.05	190.79	9	207.53	150.63	9	0.190376	0.0641724	0.0585354	0.122708	Inorg vs.Amb
856	57	Effects of nitrogen enrichment, plant litter removal and cutting on a species‐rich Mediterranean calcareous grassland	AGB	244	9	358.16	130.55	9	297.91	120.5	9	0.184188	0.0147624	0.0181786	0.032941	Inorg vs.Amb
857	58	Effects of NPK fertilisation in arid southern Mongolian desert steppes	AGB	245	9	517.86	174.11	9	241.07	133.93	9	0.764618	0.0125597	0.0342947	0.0468544	Inorg vs.Amb
858	58	Effects of NPK fertilisation in arid southern Mongolian desert steppes	AGB	245	9	540.18	241.07	9	241.07	133.93	9	0.806815	0.0221293	0.0342947	0.0564239	Inorg vs.Amb
859	58	Effects of NPK fertilisation in arid southern Mongolian desert steppes	AGB	245	9	611.61	214.29	9	241.07	133.93	9	0.931007	0.0136399	0.0342947	0.0479346	Inorg vs.Amb
860	58	Effects of NPK fertilisation in arid southern Mongolian desert steppes	AGB	245	9	741.07	200.9	9	241.07	133.93	9	1.12301	0.0081658	0.0342947	0.0424605	Inorg vs.Amb
861	59	Effects of nutrient addition and acidification on plant species diversity and seed germination in heathland	AGB	246	5	413.47	236.35	5	276.68	166.84	5	0.401723	0.0653511	0.0727235	0.138075	Inorg vs.Amb
862	59	Effects of nutrient addition and acidification on plant species diversity and seed germination in heathland	AGB	246	5	279.79	139.03	5	276.68	166.84	5	0.0111777	0.0493836	0.0727235	0.122107	Inorg vs.Amb
863	59	Effects of nutrient addition and acidification on plant species diversity and seed germination in heathland	AGB	246	5	951.3	382.33	5	276.68	166.84	5	1.23497	0.0323051	0.0727235	0.105029	Inorg vs.Amb
864	60	Effects of nutrient addition on community productivity and structure of serpentine vegetation	AGB	247	5	51.02	46.63	5	40.01	34.35	5	0.243088	0.167063	0.147417	0.314479	Inorg vs.Amb
865	60	Effects of nutrient addition on community productivity and structure of serpentine vegetation	AGB	247	5	83.75	33.88	5	40.01	34.35	5	0.738707	0.0327301	0.147417	0.180147	Inorg vs.Amb
866	60	Effects of nutrient addition on community productivity and structure of serpentine vegetation	AGB	247	5	186.46	46	5	40.01	34.35	5	1.53909	0.0121723	0.147417	0.159589	Inorg vs.Amb
867	60	Effects of nutrient addition on community productivity and structure of serpentine vegetation	AGB	247	5	282.52	96.54	5	40.01	34.35	5	1.95462	0.0233532	0.147417	0.17077	Inorg vs.Amb
868	60	Effects of nutrient addition on community productivity and structure of serpentine vegetation	AGB	247	5	303.85	160.06	5	40.01	34.35	5	2.0274	0.055498	0.147417	0.202915	Inorg vs.Amb
869	61	Effects of nutrient enrichment in Dutch chalk grassland	AGB	248	5	269	35.78	5	131	40.25	5	0.719514	0.00353839	0.0188807	0.0224191	Inorg vs.Amb
870	61	Effects of nutrient enrichment in Dutch chalk grassland	AGB	248	5	182	134.16	5	131	40.25	5	0.328809	0.108676	0.0188807	0.127557	Inorg vs.Amb
871	61	Effects of nutrient enrichment in Dutch chalk grassland	AGB	248	5	379	299.63	5	131	40.25	5	1.06234	0.125003	0.0188807	0.143884	Inorg vs.Amb
872	61	Effects of nutrient enrichment in Dutch chalk grassland	AGB	249	5	390	207.95	5	266	20.12	5	0.38265	0.0568615	0.00114425	0.0580058	Inorg vs.Amb
873	61	Effects of nutrient enrichment in Dutch chalk grassland	AGB	249	5	326	73.79	5	266	20.12	5	0.203401	0.0102468	0.00114425	0.0113911	Inorg vs.Amb
874	61	Effects of nutrient enrichment in Dutch chalk grassland	AGB	249	5	439	161	5	266	20.12	5	0.501003	0.0269	0.00114425	0.0280443	Inorg vs.Amb
875	62	Effects of Phalaris arundinacea and nitrate‐N addition on the establishment of wetland plant communities	AGB	250	10	2604.5	534.11	10	1915.3	298.52	10	0.307366	0.00420545	0.00242926	0.00663471	Inorg vs.Amb
876	62	Effects of Phalaris arundinacea and nitrate‐N addition on the establishment of wetland plant communities	AGB	250	10	3010	508.49	10	1915.3	298.52	10	0.452066	0.00285385	0.00242926	0.00528311	Inorg vs.Amb
877	63	Effects of resource addition on recovery of production and plant functional composition in degraded semiarid grasslands	AGB	251	4	158.26	16.81	4	151.26	19.61	4	0.045239	0.00282055	0.00420191	0.00702246	Inorg vs.Amb
878	63	Effects of resource addition on recovery of production and plant functional composition in degraded semiarid grasslands	AGB	251	4	182.07	64.43	4	151.26	19.61	4	0.185391	0.0313069	0.00420191	0.0355088	Inorg vs.Amb
879	63	Effects of resource addition on recovery of production and plant functional composition in degraded semiarid grasslands	AGB	252	4	127.48	42.51	4	89.85	35.97	4	0.349818	0.0277996	0.0400668	0.0678664	Inorg vs.Amb
880	63	Effects of resource addition on recovery of production and plant functional composition in degraded semiarid grasslands	AGB	252	4	120.97	85.01	4	89.85	35.97	4	0.297401	0.12346	0.0400668	0.163526	Inorg vs.Amb
881	64	Enhanced community production rather than structure improvement under nitrogen and phosphorus addition in severely degraded alpine meadows	AGB	253	5	52.07	31.54	5	81.85	24.53	5	-0.452299	0.0733801	0.0179634	0.0913435	Inorg vs.Amb
882	64	Enhanced community production rather than structure improvement under nitrogen and phosphorus addition in severely degraded alpine meadows	AGB	253	5	50.51	42.06	5	81.85	24.53	5	-0.482717	0.13868	0.0179634	0.156643	Inorg vs.Amb
883	64	Enhanced community production rather than structure improvement under nitrogen and phosphorus addition in severely degraded alpine meadows	AGB	253	5	182.17	178.73	5	81.85	24.53	5	0.800052	0.192518	0.0179634	0.210481	Inorg vs.Amb
884	64	Enhanced community production rather than structure improvement under nitrogen and phosphorus addition in severely degraded alpine meadows	AGB	253	5	241.73	126.17	5	81.85	24.53	5	1.08293	0.0544855	0.0179634	0.0724489	Inorg vs.Amb
885	65	European semiarid Mediterranean ecosystems are sensitive to nitrogen deposition: Impacts on plant communities and root phosphatase activity	AGB	254	6	8.6	1.23	6	17.02	6.61	6	-0.682627	0.00340928	0.0251381	0.0285474	Inorg vs.Amb
886	65	European semiarid Mediterranean ecosystems are sensitive to nitrogen deposition: Impacts on plant communities and root phosphatase activity	AGB	254	6	9.04	1.85	6	17.02	6.61	6	-0.63273	0.00698	0.0251381	0.0321181	Inorg vs.Amb
887	65	European semiarid Mediterranean ecosystems are sensitive to nitrogen deposition: Impacts on plant communities and root phosphatase activity	AGB	254	6	27.38	13.54	6	17.02	6.61	6	0.475424	0.0407586	0.0251381	0.0658967	Inorg vs.Amb
888	66	Extended autumn drought, but not nitrogen deposition, affects the diversity and productivity of a Mediterranean grassland	AGB	255	4	404.65	8133	4	455.81	69.77	4	-0.119054	100.991	0.00585747	100.997	Inorg vs.Amb
889	67	Fertilizer addition induces a cascade of plant community responses in a meadow	AGB	256	3	506.982	187.976	3	341.4	112.79	3	0.395421	0.0458246	0.0363825	0.0822071	Inorg vs.Amb
890	67	Fertilizer addition induces a cascade of plant community responses in a meadow	AGB	256	3	389.78	80.5473	3	341.4	112.79	3	0.132528	0.0142345	0.0363825	0.050617	Inorg vs.Amb
891	67	Fertilizer addition induces a cascade of plant community responses in a meadow	AGB	256	3	554.743	91.3033	3	341.4	112.79	3	0.48545	0.0090296	0.0363825	0.0454121	Inorg vs.Amb
892	67	Fertilizer addition induces a cascade of plant community responses in a meadow	AGB	257	3	488.889	82.4785	3	250.79	16.49	3	0.66752	0.00948724	0.00144112	0.0109284	Inorg vs.Amb
893	67	Fertilizer addition induces a cascade of plant community responses in a meadow	AGB	257	3	507.937	104.472	3	250.79	16.49	3	0.705741	0.0141013	0.00144112	0.0155424	Inorg vs.Amb
894	67	Fertilizer addition induces a cascade of plant community responses in a meadow	AGB	257	3	523.81	115.469	3	250.79	16.49	3	0.736513	0.016198	0.00144112	0.0176391	Inorg vs.Amb
895	67	Fertilizer addition induces a cascade of plant community responses in a meadow	AGB	258	3	292.254	113.113	3	150.54	5.66	3	0.663394	0.0499327	0.000471203	0.0504039	Inorg vs.Amb
896	67	Fertilizer addition induces a cascade of plant community responses in a meadow	AGB	258	3	390.866	135.736	3	150.54	5.66	3	0.954136	0.0401986	0.000471203	0.0406698	Inorg vs.Amb
897	67	Fertilizer addition induces a cascade of plant community responses in a meadow	AGB	258	3	626.621	79.179	3	150.54	5.66	3	1.42611	0.00532217	0.000471203	0.00579337	Inorg vs.Amb
898	67	Fertilizer addition induces a cascade of plant community responses in a meadow	AGB	259	3	404.743	104.06	3	344.66	109.54	3	0.160694	0.0220337	0.0336699	0.0557036	Inorg vs.Amb
899	67	Fertilizer addition induces a cascade of plant community responses in a meadow	AGB	259	3	388.933	76.6762	3	344.66	109.54	3	0.120849	0.0129554	0.0336699	0.0466253	Inorg vs.Amb
900	67	Fertilizer addition induces a cascade of plant community responses in a meadow	AGB	259	3	281.423	147.874	3	344.66	109.54	3	-0.2027	0.0920327	0.0336699	0.125703	Inorg vs.Amb
901	67	Fertilizer addition induces a cascade of plant community responses in a meadow	AGB	260	3	457.865	86.6025	3	253.45	16.24	3	0.591408	0.0119252	0.00136857	0.0132938	Inorg vs.Amb
902	67	Fertilizer addition induces a cascade of plant community responses in a meadow	AGB	260	3	514.76	97.4279	3	253.45	16.24	3	0.708534	0.0119409	0.00136857	0.0133094	Inorg vs.Amb
903	67	Fertilizer addition induces a cascade of plant community responses in a meadow	AGB	260	3	490.404	86.6181	3	253.45	16.24	3	0.660063	0.0103989	0.00136857	0.0117675	Inorg vs.Amb
904	67	Fertilizer addition induces a cascade of plant community responses in a meadow	AGB	261	3	526.908	116.861	3	151	5.57	3	1.24975	0.0163965	0.000453561	0.0168501	Inorg vs.Amb
905	67	Fertilizer addition induces a cascade of plant community responses in a meadow	AGB	261	3	385.542	150.25	3	151	5.57	3	0.93737	0.0506251	0.000453561	0.0510786	Inorg vs.Amb
906	67	Fertilizer addition induces a cascade of plant community responses in a meadow	AGB	261	3	462.651	94.6012	3	151	5.57	3	1.11969	0.0139368	0.000453561	0.0143904	Inorg vs.Amb
907	67	Fertilizer addition induces a cascade of plant community responses in a meadow	AGB	262	3	318.11	60.0086	3	346.46	103.65	3	-0.0853701	0.0118618	0.029834	0.0416958	Inorg vs.Amb
908	67	Fertilizer addition induces a cascade of plant community responses in a meadow	AGB	262	3	384.252	87.285	3	346.46	103.65	3	0.103531	0.0171999	0.029834	0.0470339	Inorg vs.Amb
909	67	Fertilizer addition induces a cascade of plant community responses in a meadow	AGB	262	3	604.724	125.471	3	346.46	103.65	3	0.557005	0.0143501	0.029834	0.0441841	Inorg vs.Amb
910	67	Fertilizer addition induces a cascade of plant community responses in a meadow	AGB	263	3	484.462	55.2057	3	254.98	22.08	3	0.641854	0.00432839	0.00249957	0.00682796	Inorg vs.Amb
911	67	Fertilizer addition induces a cascade of plant community responses in a meadow	AGB	263	3	513.147	104.89	3	254.98	22.08	3	0.699377	0.0139271	0.00249957	0.0164266	Inorg vs.Amb
912	67	Fertilizer addition induces a cascade of plant community responses in a meadow	AGB	263	3	465.339	60.724	3	254.98	22.08	3	0.601581	0.00567623	0.00249957	0.0081758	Inorg vs.Amb
913	67	Fertilizer addition induces a cascade of plant community responses in a meadow	AGB	264	3	584.739	72.3426	3	147.79	5.57	3	1.37537	0.00510202	0.000473477	0.0055755	Inorg vs.Amb
914	67	Fertilizer addition induces a cascade of plant community responses in a meadow	AGB	264	3	385.542	144.685	3	147.79	5.57	3	0.958858	0.0469443	0.000473477	0.0474178	Inorg vs.Amb
915	67	Fertilizer addition induces a cascade of plant community responses in a meadow	AGB	264	3	363.052	94.6029	3	147.79	5.57	3	0.898754	0.0226334	0.000473477	0.0231069	Inorg vs.Amb
916	68	Functiona composition rather than species richness determines root characteristics of experimental grasslands rown at different light and nutrient availability	AGB	265	24	555.47	221.84	24	265.66	133.11	24	0.737597	0.0066458	0.0104606	0.0171064	Inorg vs.Amb
917	68	Functiona composition rather than species richness determines root characteristics of experimental grasslands rown at different light and nutrient availability	AGB	266	24	292.83	162.69	24	283.77	118.32	24	0.0314282	0.0128611	0.00724389	0.020105	Inorg vs.Amb
918	69	Functional groups' performances as influenced by nitrogen, phosphorus and nodule inhibition of legumes	AGB	267	8	330.42	54.8	8	187.28	24.35	8	0.56776	0.00343826	0.00211312	0.00555138	Inorg vs.Amb
919	69	Functional groups' performances as influenced by nitrogen, phosphorus and nodule inhibition of legumes	AGB	267	8	475.72	48.71	8	187.28	24.35	8	0.932225	0.00131052	0.00211312	0.00342364	Inorg vs.Amb
920	70	Grassland anvasibility and diversity: Responses to nutrients, seed input, and disturbance	AGB	268	8	182.7	43.2	8	125.8	46.4	8	0.373152	0.00698876	0.0170053	0.0239941	Inorg vs.Amb
921	70	Grassland anvasibility and diversity: Responses to nutrients, seed input, and disturbance	AGB	269	8	237	48	8	152.8	35.2	8	0.43893	0.00512738	0.00663359	0.011761	Inorg vs.Amb
922	71	Grassland diversity under changing productivity and the underlying mechanisms - results of a 10-yr experiment	AGB	270	6	676.83	208.08	7	501.6	178.52	6	0.299617	0.0157525	0.0180951	0.0338476	Inorg vs.Amb
923	71	Grassland diversity under changing productivity and the underlying mechanisms - results of a 10-yr experiment	AGB	270	6	717.86	160.83	7	501.6	178.52	6	0.358472	0.00836572	0.0180951	0.0264608	Inorg vs.Amb
924	71	Grassland diversity under changing productivity and the underlying mechanisms - results of a 10-yr experiment	AGB	270	6	805.95	49.62	7	501.6	178.52	6	0.474219	0.000631751	0.0180951	0.0187268	Inorg vs.Amb
925	71	Grassland diversity under changing productivity and the underlying mechanisms - results of a 10-yr experiment	AGB	270	6	826.21	295.61	7	501.6	178.52	6	0.499046	0.0213357	0.0180951	0.0394307	Inorg vs.Amb
926	72	Grassland productivity and diversity changes in responses to N and P addition depend primarily on tall clonal and annual species in semiarid Loess Plateau	AGB	271	3	327.69	151.89	3	175.39	47.96	3	0.625056	0.0716161	0.0249246	0.0965407	Inorg vs.Amb
927	72	Grassland productivity and diversity changes in responses to N and P addition depend primarily on tall clonal and annual species in semiarid Loess Plateau	AGB	271	3	438.46	95.93	3	175.39	47.96	3	0.916257	0.0159561	0.0249246	0.0408807	Inorg vs.Amb
928	72	Grassland productivity and diversity changes in responses to N and P addition depend primarily on tall clonal and annual species in semiarid Loess Plateau	AGB	271	3	369.23	79.94	3	175.39	47.96	3	0.744408	0.0156247	0.0249246	0.0405493	Inorg vs.Amb
929	72	Grassland productivity and diversity changes in responses to N and P addition depend primarily on tall clonal and annual species in semiarid Loess Plateau	AGB	271	3	378.46	119.91	3	175.39	47.96	3	0.769098	0.0334618	0.0249246	0.0583864	Inorg vs.Amb
930	72	Grassland productivity and diversity changes in responses to N and P addition depend primarily on tall clonal and annual species in semiarid Loess Plateau	AGB	271	3	369.23	167.88	3	175.39	47.96	3	0.744408	0.0689101	0.0249246	0.0938346	Inorg vs.Amb
931	72	Grassland productivity and diversity changes in responses to N and P addition depend primarily on tall clonal and annual species in semiarid Loess Plateau	AGB	271	3	336.92	63.95	3	175.39	47.96	3	0.652833	0.012009	0.0249246	0.0369335	Inorg vs.Amb
932	72	Grassland productivity and diversity changes in responses to N and P addition depend primarily on tall clonal and annual species in semiarid Loess Plateau	AGB	271	3	438.46	71.95	3	175.39	47.96	3	0.916257	0.00897595	0.0249246	0.0339005	Inorg vs.Amb
933	72	Grassland productivity and diversity changes in responses to N and P addition depend primarily on tall clonal and annual species in semiarid Loess Plateau	AGB	271	3	669.23	191.86	3	175.39	47.96	3	1.33912	0.0273966	0.0249246	0.0523212	Inorg vs.Amb
934	72	Grassland productivity and diversity changes in responses to N and P addition depend primarily on tall clonal and annual species in semiarid Loess Plateau	AGB	271	3	844.62	191.86	3	175.39	47.96	3	1.57187	0.0171999	0.0249246	0.0421244	Inorg vs.Amb
935	72	Grassland productivity and diversity changes in responses to N and P addition depend primarily on tall clonal and annual species in semiarid Loess Plateau	AGB	271	3	480	79.94	3	175.39	47.96	3	1.00677	0.00924538	0.0249246	0.0341699	Inorg vs.Amb
936	72	Grassland productivity and diversity changes in responses to N and P addition depend primarily on tall clonal and annual species in semiarid Loess Plateau	AGB	271	3	729.23	23.98	3	175.39	47.96	3	1.42498	0.000360453	0.0249246	0.025285	Inorg vs.Amb
937	72	Grassland productivity and diversity changes in responses to N and P addition depend primarily on tall clonal and annual species in semiarid Loess Plateau	AGB	271	3	895.39	199.85	3	175.39	47.96	3	1.63025	0.0166059	0.0249246	0.0415305	Inorg vs.Amb
938	72	Grassland productivity and diversity changes in responses to N and P addition depend primarily on tall clonal and annual species in semiarid Loess Plateau	AGB	271	3	493.85	63.95	3	175.39	47.96	3	1.03522	0.00558946	0.0249246	0.030514	Inorg vs.Amb
939	72	Grassland productivity and diversity changes in responses to N and P addition depend primarily on tall clonal and annual species in semiarid Loess Plateau	AGB	271	3	590.77	63.95	3	175.39	47.96	3	1.21441	0.00390592	0.0249246	0.0288305	Inorg vs.Amb
940	72	Grassland productivity and diversity changes in responses to N and P addition depend primarily on tall clonal and annual species in semiarid Loess Plateau	AGB	271	3	1126.15	383.72	3	175.39	47.96	3	1.85955	0.0387004	0.0249246	0.0636249	Inorg vs.Amb
941	72	Grassland productivity and diversity changes in responses to N and P addition depend primarily on tall clonal and annual species in semiarid Loess Plateau	AGB	272	3	140.31	34.72	3	116.93	40.5	3	0.182279	0.0204108	0.0399887	0.0603995	Inorg vs.Amb
942	72	Grassland productivity and diversity changes in responses to N and P addition depend primarily on tall clonal and annual species in semiarid Loess Plateau	AGB	272	3	130.29	28.93	3	116.93	40.5	3	0.108187	0.0164344	0.0399887	0.056423	Inorg vs.Amb
943	72	Grassland productivity and diversity changes in responses to N and P addition depend primarily on tall clonal and annual species in semiarid Loess Plateau	AGB	272	3	146.99	17.36	3	116.93	40.5	3	0.228789	0.00464946	0.0399887	0.0446381	Inorg vs.Amb
944	72	Grassland productivity and diversity changes in responses to N and P addition depend primarily on tall clonal and annual species in semiarid Loess Plateau	AGB	272	3	143.65	40.5	3	116.93	40.5	3	0.205804	0.0264958	0.0399887	0.0664845	Inorg vs.Amb
945	72	Grassland productivity and diversity changes in responses to N and P addition depend primarily on tall clonal and annual species in semiarid Loess Plateau	AGB	272	3	143.65	40.5	3	116.93	40.5	3	0.205804	0.0264958	0.0399887	0.0664845	Inorg vs.Amb
946	72	Grassland productivity and diversity changes in responses to N and P addition depend primarily on tall clonal and annual species in semiarid Loess Plateau	AGB	272	3	160.36	34.72	3	116.93	40.5	3	0.315846	0.0156259	0.0399887	0.0556146	Inorg vs.Amb
947	72	Grassland productivity and diversity changes in responses to N and P addition depend primarily on tall clonal and annual species in semiarid Loess Plateau	AGB	272	3	263.92	75.22	3	116.93	40.5	3	0.814071	0.027077	0.0399887	0.0670657	Inorg vs.Amb
948	72	Grassland productivity and diversity changes in responses to N and P addition depend primarily on tall clonal and annual species in semiarid Loess Plateau	AGB	272	3	240.54	57.86	3	116.93	40.5	3	0.721311	0.0192868	0.0399887	0.0592755	Inorg vs.Amb
949	72	Grassland productivity and diversity changes in responses to N and P addition depend primarily on tall clonal and annual species in semiarid Loess Plateau	AGB	272	3	300.67	46.29	3	116.93	40.5	3	0.944438	0.00790083	0.0399887	0.0478895	Inorg vs.Amb
950	72	Grassland productivity and diversity changes in responses to N and P addition depend primarily on tall clonal and annual species in semiarid Loess Plateau	AGB	272	3	273.94	23.15	3	116.93	40.5	3	0.851334	0.00238051	0.0399887	0.0423692	Inorg vs.Amb
951	72	Grassland productivity and diversity changes in responses to N and P addition depend primarily on tall clonal and annual species in semiarid Loess Plateau	AGB	272	3	293.99	46.29	3	116.93	40.5	3	0.92197	0.00826396	0.0399887	0.0482526	Inorg vs.Amb
952	72	Grassland productivity and diversity changes in responses to N and P addition depend primarily on tall clonal and annual species in semiarid Loess Plateau	AGB	272	3	280.62	46.29	3	116.93	40.5	3	0.875426	0.00907018	0.0399887	0.0490588	Inorg vs.Amb
953	72	Grassland productivity and diversity changes in responses to N and P addition depend primarily on tall clonal and annual species in semiarid Loess Plateau	AGB	272	3	310.69	23.15	3	116.93	40.5	3	0.97722	0.00185066	0.0399887	0.0418393	Inorg vs.Amb
954	72	Grassland productivity and diversity changes in responses to N and P addition depend primarily on tall clonal and annual species in semiarid Loess Plateau	AGB	272	3	337.42	34.72	3	116.93	40.5	3	1.05975	0.00352936	0.0399887	0.043518	Inorg vs.Amb
955	72	Grassland productivity and diversity changes in responses to N and P addition depend primarily on tall clonal and annual species in semiarid Loess Plateau	AGB	272	3	273.94	40.5	3	116.93	40.5	3	0.851334	0.00728581	0.0399887	0.0472745	Inorg vs.Amb
956	72	Grassland productivity and diversity changes in responses to N and P addition depend primarily on tall clonal and annual species in semiarid Loess Plateau	AGB	273	3	331.47	162.38	3	170.76	57.99	3	0.663278	0.0799936	0.0384426	0.118436	Inorg vs.Amb
957	72	Grassland productivity and diversity changes in responses to N and P addition depend primarily on tall clonal and annual species in semiarid Loess Plateau	AGB	273	3	435.27	144.98	3	170.76	57.99	3	0.935707	0.0369809	0.0384426	0.0754235	Inorg vs.Amb
958	72	Grassland productivity and diversity changes in responses to N and P addition depend primarily on tall clonal and annual species in semiarid Loess Plateau	AGB	273	3	371.65	75.39	3	170.76	57.99	3	0.777693	0.0137163	0.0384426	0.0521589	Inorg vs.Amb
959	72	Grassland productivity and diversity changes in responses to N and P addition depend primarily on tall clonal and annual species in semiarid Loess Plateau	AGB	273	3	375	121.79	3	170.76	57.99	3	0.786667	0.0351592	0.0384426	0.0736018	Inorg vs.Amb
960	72	Grassland productivity and diversity changes in responses to N and P addition depend primarily on tall clonal and annual species in semiarid Loess Plateau	AGB	273	3	368.3	121.79	3	170.76	57.99	3	0.768639	0.0364501	0.0384426	0.0748927	Inorg vs.Amb
961	72	Grassland productivity and diversity changes in responses to N and P addition depend primarily on tall clonal and annual species in semiarid Loess Plateau	AGB	273	3	341.52	162.38	3	170.76	57.99	3	0.693147	0.0753549	0.0384426	0.113797	Inorg vs.Amb
962	72	Grassland productivity and diversity changes in responses to N and P addition depend primarily on tall clonal and annual species in semiarid Loess Plateau	AGB	273	3	431.92	46.39	3	170.76	57.99	3	0.927981	0.00384522	0.0384426	0.0422878	Inorg vs.Amb
963	72	Grassland productivity and diversity changes in responses to N and P addition depend primarily on tall clonal and annual species in semiarid Loess Plateau	AGB	273	3	478.8	46.39	3	170.76	57.99	3	1.03102	0.0031291	0.0384426	0.0415717	Inorg vs.Amb
964	72	Grassland productivity and diversity changes in responses to N and P addition depend primarily on tall clonal and annual species in semiarid Loess Plateau	AGB	273	3	492.19	144.98	3	170.76	57.99	3	1.05861	0.0289221	0.0384426	0.0673647	Inorg vs.Amb
965	72	Grassland productivity and diversity changes in responses to N and P addition depend primarily on tall clonal and annual species in semiarid Loess Plateau	AGB	273	3	662.95	75.39	3	170.76	57.99	3	1.35644	0.00431067	0.0384426	0.0427533	Inorg vs.Amb
966	72	Grassland productivity and diversity changes in responses to N and P addition depend primarily on tall clonal and annual species in semiarid Loess Plateau	AGB	273	3	723.21	75.39	3	170.76	57.99	3	1.44344	0.00362224	0.0384426	0.0420648	Inorg vs.Amb
967	72	Grassland productivity and diversity changes in responses to N and P addition depend primarily on tall clonal and annual species in semiarid Loess Plateau	AGB	273	3	582.59	75.39	3	170.76	57.99	3	1.22722	0.00558188	0.0384426	0.0440245	Inorg vs.Amb
968	72	Grassland productivity and diversity changes in responses to N and P addition depend primarily on tall clonal and annual species in semiarid Loess Plateau	AGB	273	3	837.05	63.79	3	170.76	57.99	3	1.58962	0.00193589	0.0384426	0.0403785	Inorg vs.Amb
969	72	Grassland productivity and diversity changes in responses to N and P addition depend primarily on tall clonal and annual species in semiarid Loess Plateau	AGB	273	3	890.63	63.79	3	170.76	57.99	3	1.65167	0.00170997	0.0384426	0.0401526	Inorg vs.Amb
970	72	Grassland productivity and diversity changes in responses to N and P addition depend primarily on tall clonal and annual species in semiarid Loess Plateau	AGB	273	3	1121.65	98.59	3	170.76	57.99	3	1.8823	0.00257531	0.0384426	0.0410179	Inorg vs.Amb
971	72	Grassland productivity and diversity changes in responses to N and P addition depend primarily on tall clonal and annual species in semiarid Loess Plateau	AGB	274	3	285.08	57.86	3	227.54	34.72	3	0.225444	0.013731	0.00776109	0.0214921	Inorg vs.Amb
972	72	Grassland productivity and diversity changes in responses to N and P addition depend primarily on tall clonal and annual species in semiarid Loess Plateau	AGB	274	3	212.33	63.65	3	227.54	34.72	3	-0.0691844	0.0299539	0.00776109	0.037715	Inorg vs.Amb
973	72	Grassland productivity and diversity changes in responses to N and P addition depend primarily on tall clonal and annual species in semiarid Loess Plateau	AGB	274	3	223.11	86.79	3	227.54	34.72	3	-0.0196611	0.0504406	0.00776109	0.0582017	Inorg vs.Amb
974	72	Grassland productivity and diversity changes in responses to N and P addition depend primarily on tall clonal and annual species in semiarid Loess Plateau	AGB	274	3	194.25	23.15	3	227.54	34.72	3	-0.15818	0.00473433	0.00776109	0.0124954	Inorg vs.Amb
975	72	Grassland productivity and diversity changes in responses to N and P addition depend primarily on tall clonal and annual species in semiarid Loess Plateau	AGB	274	3	201.03	23.15	3	227.54	34.72	3	-0.123872	0.00442037	0.00776109	0.0121815	Inorg vs.Amb
976	72	Grassland productivity and diversity changes in responses to N and P addition depend primarily on tall clonal and annual species in semiarid Loess Plateau	AGB	274	3	127.65	57.86	3	227.54	34.72	3	-0.578034	0.0684848	0.00776109	0.0762459	Inorg vs.Amb
977	72	Grassland productivity and diversity changes in responses to N and P addition depend primarily on tall clonal and annual species in semiarid Loess Plateau	AGB	274	3	348.68	34.72	3	227.54	34.72	3	0.426829	0.0033051	0.00776109	0.0110662	Inorg vs.Amb
978	72	Grassland productivity and diversity changes in responses to N and P addition depend primarily on tall clonal and annual species in semiarid Loess Plateau	AGB	274	3	338.75	34.72	3	227.54	34.72	3	0.397936	0.00350171	0.00776109	0.0112628	Inorg vs.Amb
979	72	Grassland productivity and diversity changes in responses to N and P addition depend primarily on tall clonal and annual species in semiarid Loess Plateau	AGB	274	3	425.73	63.65	3	227.54	34.72	3	0.626479	0.00745087	0.00776109	0.015212	Inorg vs.Amb
980	72	Grassland productivity and diversity changes in responses to N and P addition depend primarily on tall clonal and annual species in semiarid Loess Plateau	AGB	274	3	409.55	40.5	3	227.54	34.72	3	0.587733	0.00325968	0.00776109	0.0110208	Inorg vs.Amb
981	72	Grassland productivity and diversity changes in responses to N and P addition depend primarily on tall clonal and annual species in semiarid Loess Plateau	AGB	274	3	319.46	40.5	3	227.54	34.72	3	0.339306	0.00535742	0.00776109	0.0131185	Inorg vs.Amb
982	72	Grassland productivity and diversity changes in responses to N and P addition depend primarily on tall clonal and annual species in semiarid Loess Plateau	AGB	274	3	346.3	86.79	3	227.54	34.72	3	0.419979	0.0209369	0.00776109	0.028698	Inorg vs.Amb
983	72	Grassland productivity and diversity changes in responses to N and P addition depend primarily on tall clonal and annual species in semiarid Loess Plateau	AGB	274	3	350.17	52.08	3	227.54	34.72	3	0.431093	0.00737332	0.00776109	0.0151344	Inorg vs.Amb
984	72	Grassland productivity and diversity changes in responses to N and P addition depend primarily on tall clonal and annual species in semiarid Loess Plateau	AGB	274	3	316.86	52.08	3	227.54	34.72	3	0.331134	0.00900504	0.00776109	0.0167661	Inorg vs.Amb
985	72	Grassland productivity and diversity changes in responses to N and P addition depend primarily on tall clonal and annual species in semiarid Loess Plateau	AGB	274	3	263.53	17.36	3	227.54	34.72	3	0.146841	0.0014465	0.00776109	0.00920759	Inorg vs.Amb
986	72	Grassland productivity and diversity changes in responses to N and P addition depend primarily on tall clonal and annual species in semiarid Loess Plateau	AGB	275	3	465.55	138.56	3	326.31	86.6	3	0.355372	0.0295272	0.0234776	0.0530048	Inorg vs.Amb
987	72	Grassland productivity and diversity changes in responses to N and P addition depend primarily on tall clonal and annual species in semiarid Loess Plateau	AGB	275	3	561.46	109.7	3	326.31	86.6	3	0.542693	0.0127249	0.0234776	0.0362025	Inorg vs.Amb
988	72	Grassland productivity and diversity changes in responses to N and P addition depend primarily on tall clonal and annual species in semiarid Loess Plateau	AGB	275	3	667.37	184.75	3	326.31	86.6	3	0.715497	0.0255455	0.0234776	0.0490231	Inorg vs.Amb
989	72	Grassland productivity and diversity changes in responses to N and P addition depend primarily on tall clonal and annual species in semiarid Loess Plateau	AGB	275	3	446.19	86.6	3	326.31	86.6	3	0.312897	0.0125567	0.0234776	0.0360343	Inorg vs.Amb
990	72	Grassland productivity and diversity changes in responses to N and P addition depend primarily on tall clonal and annual species in semiarid Loess Plateau	AGB	275	3	576.08	86.6	3	326.31	86.6	3	0.568399	0.00753267	0.0234776	0.0310103	Inorg vs.Amb
991	72	Grassland productivity and diversity changes in responses to N and P addition depend primarily on tall clonal and annual species in semiarid Loess Plateau	AGB	275	3	412.64	138.56	3	326.31	86.6	3	0.234728	0.0375848	0.0234776	0.0610624	Inorg vs.Amb
992	72	Grassland productivity and diversity changes in responses to N and P addition depend primarily on tall clonal and annual species in semiarid Loess Plateau	AGB	275	3	528.78	103.92	3	326.31	86.6	3	0.482725	0.0128744	0.0234776	0.036352	Inorg vs.Amb
993	72	Grassland productivity and diversity changes in responses to N and P addition depend primarily on tall clonal and annual species in semiarid Loess Plateau	AGB	275	3	611.99	103.92	3	326.31	86.6	3	0.628868	0.00961144	0.0234776	0.033089	Inorg vs.Amb
994	72	Grassland productivity and diversity changes in responses to N and P addition depend primarily on tall clonal and annual species in semiarid Loess Plateau	AGB	275	3	668.55	109.7	3	326.31	86.6	3	0.717263	0.00897479	0.0234776	0.0324524	Inorg vs.Amb
995	72	Grassland productivity and diversity changes in responses to N and P addition depend primarily on tall clonal and annual species in semiarid Loess Plateau	AGB	275	3	611.34	63.51	3	326.31	86.6	3	0.627805	0.00359747	0.0234776	0.0270751	Inorg vs.Amb
996	72	Grassland productivity and diversity changes in responses to N and P addition depend primarily on tall clonal and annual species in semiarid Loess Plateau	AGB	275	3	634.56	63.51	3	326.31	86.6	3	0.665084	0.00333901	0.0234776	0.0268166	Inorg vs.Amb
997	72	Grassland productivity and diversity changes in responses to N and P addition depend primarily on tall clonal and annual species in semiarid Loess Plateau	AGB	275	3	631.12	184.75	3	326.31	86.6	3	0.659648	0.0285643	0.0234776	0.0520419	Inorg vs.Amb
998	72	Grassland productivity and diversity changes in responses to N and P addition depend primarily on tall clonal and annual species in semiarid Loess Plateau	AGB	275	3	853.92	132.79	3	326.31	86.6	3	0.96199	0.00806074	0.0234776	0.0315383	Inorg vs.Amb
999	72	Grassland productivity and diversity changes in responses to N and P addition depend primarily on tall clonal and annual species in semiarid Loess Plateau	AGB	275	3	850.48	132.79	3	326.31	86.6	3	0.957953	0.00812608	0.0234776	0.0316037	Inorg vs.Amb
1000	72	Grassland productivity and diversity changes in responses to N and P addition depend primarily on tall clonal and annual species in semiarid Loess Plateau	AGB	275	3	747.03	144.34	3	326.31	86.6	3	0.828257	0.0124445	0.0234776	0.0359221	Inorg vs.Amb
1001	72	Grassland productivity and diversity changes in responses to N and P addition depend primarily on tall clonal and annual species in semiarid Loess Plateau	AGB	276	3	463.64	118.09	3	327.27	86.6	3	0.348323	0.0216244	0.0233401	0.0449644	Inorg vs.Amb
1002	72	Grassland productivity and diversity changes in responses to N and P addition depend primarily on tall clonal and annual species in semiarid Loess Plateau	AGB	276	3	563.64	141.71	3	327.27	86.6	3	0.54363	0.0210706	0.0233401	0.0444106	Inorg vs.Amb
1003	72	Grassland productivity and diversity changes in responses to N and P addition depend primarily on tall clonal and annual species in semiarid Loess Plateau	AGB	276	3	668.18	110.22	3	327.27	86.6	3	0.713772	0.00907011	0.0233401	0.0324102	Inorg vs.Amb
1004	72	Grassland productivity and diversity changes in responses to N and P addition depend primarily on tall clonal and annual species in semiarid Loess Plateau	AGB	276	3	445.46	94.47	3	327.27	86.6	3	0.308322	0.0149916	0.0233401	0.0383317	Inorg vs.Amb
1005	72	Grassland productivity and diversity changes in responses to N and P addition depend primarily on tall clonal and annual species in semiarid Loess Plateau	AGB	276	3	577.27	125.97	3	327.27	86.6	3	0.567525	0.0158729	0.0233401	0.0392129	Inorg vs.Amb
1006	72	Grassland productivity and diversity changes in responses to N and P addition depend primarily on tall clonal and annual species in semiarid Loess Plateau	AGB	276	3	418.18	102.35	3	327.27	86.6	3	0.245126	0.0199677	0.0233401	0.0433078	Inorg vs.Amb
1007	72	Grassland productivity and diversity changes in responses to N and P addition depend primarily on tall clonal and annual species in semiarid Loess Plateau	AGB	276	3	531.82	55.11	3	327.27	86.6	3	0.48552	0.0035794	0.0233401	0.0269195	Inorg vs.Amb
1008	72	Grassland productivity and diversity changes in responses to N and P addition depend primarily on tall clonal and annual species in semiarid Loess Plateau	AGB	276	3	613.64	31.49	3	327.27	86.6	3	0.628623	0.000877802	0.0233401	0.0242179	Inorg vs.Amb
1009	72	Grassland productivity and diversity changes in responses to N and P addition depend primarily on tall clonal and annual species in semiarid Loess Plateau	AGB	276	3	859.09	188.95	3	327.27	86.6	3	0.965088	0.0161248	0.0233401	0.0394649	Inorg vs.Amb
1010	72	Grassland productivity and diversity changes in responses to N and P addition depend primarily on tall clonal and annual species in semiarid Loess Plateau	AGB	276	3	613.64	181.08	3	327.27	86.6	3	0.628623	0.0290263	0.0233401	0.0523664	Inorg vs.Amb
1011	72	Grassland productivity and diversity changes in responses to N and P addition depend primarily on tall clonal and annual species in semiarid Loess Plateau	AGB	276	3	636.36	181.08	3	327.27	86.6	3	0.664979	0.0269907	0.0233401	0.0503308	Inorg vs.Amb
1012	72	Grassland productivity and diversity changes in responses to N and P addition depend primarily on tall clonal and annual species in semiarid Loess Plateau	AGB	276	3	854.55	125.97	3	327.27	86.6	3	0.959789	0.00724333	0.0233401	0.0305834	Inorg vs.Amb
1013	72	Grassland productivity and diversity changes in responses to N and P addition depend primarily on tall clonal and annual species in semiarid Loess Plateau	AGB	276	3	672.73	125.97	3	327.27	86.6	3	0.720559	0.0116878	0.0233401	0.0350278	Inorg vs.Amb
1014	72	Grassland productivity and diversity changes in responses to N and P addition depend primarily on tall clonal and annual species in semiarid Loess Plateau	AGB	276	3	627.27	204.7	3	327.27	86.6	3	0.650592	0.0354981	0.0233401	0.0588382	Inorg vs.Amb
1015	72	Grassland productivity and diversity changes in responses to N and P addition depend primarily on tall clonal and annual species in semiarid Loess Plateau	AGB	276	3	750	118.09	3	327.27	86.6	3	0.829288	0.00826385	0.0233401	0.0316039	Inorg vs.Amb
1016	73	Grassland species response to soil disturbance and nutrient enrichment on the Northern Tablelands of New South Wales	AGB	277	30	458	153.36	30	232	98.59	30	0.680132	0.00373742	0.00601961	0.00975703	Inorg vs.Amb
1017	74	Grazing and fertilization influence plant species richness via direct and indirect pathways in an alpine meadow of the eastern Tibetan Plateau	AGB	278	6	607.9	105.28	6	488.16	75.2	6	0.219367	0.00499892	0.00395512	0.00895404	Inorg vs.Amb
1018	74	Grazing and fertilization influence plant species richness via direct and indirect pathways in an alpine meadow of the eastern Tibetan Plateau	AGB	278	6	607.9	90.24	6	488.16	75.2	6	0.219367	0.00367268	0.00395512	0.0076278	Inorg vs.Amb
1019	74	Grazing and fertilization influence plant species richness via direct and indirect pathways in an alpine meadow of the eastern Tibetan Plateau	AGB	278	6	647.81	75.2	6	488.16	75.2	6	0.282954	0.00224589	0.00395512	0.00620102	Inorg vs.Amb
1020	74	Grazing and fertilization influence plant species richness via direct and indirect pathways in an alpine meadow of the eastern Tibetan Plateau	AGB	279	6	432.9	82.72	6	350	90.24	6	0.212574	0.00608548	0.0110793	0.0171647	Inorg vs.Amb
1021	74	Grazing and fertilization influence plant species richness via direct and indirect pathways in an alpine meadow of the eastern Tibetan Plateau	AGB	279	6	463.6	75.2	6	350	90.24	6	0.281089	0.00438528	0.0110793	0.0154645	Inorg vs.Amb
1022	74	Grazing and fertilization influence plant species richness via direct and indirect pathways in an alpine meadow of the eastern Tibetan Plateau	AGB	279	6	463.6	60.16	6	350	90.24	6	0.281089	0.00280658	0.0110793	0.0138858	Inorg vs.Amb
1023	75	Grazing exclusion had greater effects than nitrogen addition on soil and plant community in a desert steppe, Northwest of China	AGB	280	4	73.52	3.12	4	76	3.68	4	-0.0331759	0.000450234	0.00058615	0.00103638	Inorg vs.Amb
1024	75	Grazing exclusion had greater effects than nitrogen addition on soil and plant community in a desert steppe, Northwest of China	AGB	280	4	70.87	8.02	4	76	3.68	4	-0.0698861	0.00320158	0.00058615	0.00378773	Inorg vs.Amb
1025	75	Grazing exclusion had greater effects than nitrogen addition on soil and plant community in a desert steppe, Northwest of China	AGB	280	4	76.82	5.06	4	76	3.68	4	0.0107317	0.00108466	0.00058615	0.00167081	Inorg vs.Amb
1026	76	Heavy grazing disrupts positive effects of arbuscular mycorrhizae symbiosis on community productivity and stability under low and high phosphorus conditions	AGB	281	3	256.881	20.6575	3	259.63	31.78	3	-0.0106456	0.00215561	0.00499432	0.00714994	Inorg vs.Amb
1027	76	Heavy grazing disrupts positive effects of arbuscular mycorrhizae symbiosis on community productivity and stability under low and high phosphorus conditions	AGB	282	3	285.192	31.6645	3	278.79	34.83	3	0.0227037	0.00410914	0.00520273	0.00931187	Inorg vs.Amb
1028	76	Heavy grazing disrupts positive effects of arbuscular mycorrhizae symbiosis on community productivity and stability under low and high phosphorus conditions	AGB	283	3	309.091	18.8951	3	277.27	15.75	3	0.108644	0.00124567	0.00107556	0.00232123	Inorg vs.Amb
1029	77	Height and clonality traits determine plant community responses to fertilization	AGB	284	8	503	55	8	270	8	8	0.622168	0.00149451	0.000109739	0.00160425	Inorg vs.Amb
1030	77	Height and clonality traits determine plant community responses to fertilization	AGB	285	8	464	83	8	285	61	8	0.487395	0.00399973	0.00572638	0.0097261	Inorg vs.Amb
1031	78	High N, dry: experimental nitrogen deposition exacerbates native shrub loss and nonnative plant invasion during extreme drought	AGB	286	10	1.6	0.68	10	2.43	0.73	10	-0.417888	0.0180625	0.00902471	0.0270872	Inorg vs.Amb
1032	78	High N, dry: experimental nitrogen deposition exacerbates native shrub loss and nonnative plant invasion during extreme drought	AGB	286	10	1.29	0.44	10	2.43	0.73	10	-0.633249	0.0116339	0.00902471	0.0206586	Inorg vs.Amb
1033	78	High N, dry: experimental nitrogen deposition exacerbates native shrub loss and nonnative plant invasion during extreme drought	AGB	286	10	1.45	0.83	10	2.43	0.73	10	-0.516328	0.0327658	0.00902471	0.0417905	Inorg vs.Amb
1034	78	High N, dry: experimental nitrogen deposition exacerbates native shrub loss and nonnative plant invasion during extreme drought	AGB	287	10	1.42	1.17	10	1.23	1.12	10	0.143643	0.0678883	0.0829136	0.150802	Inorg vs.Amb
1035	78	High N, dry: experimental nitrogen deposition exacerbates native shrub loss and nonnative plant invasion during extreme drought	AGB	287	10	2.51	1.46	10	1.23	1.12	10	0.713269	0.0338344	0.0829136	0.116748	Inorg vs.Amb
1036	78	High N, dry: experimental nitrogen deposition exacerbates native shrub loss and nonnative plant invasion during extreme drought	AGB	287	10	2.92	1.12	10	1.23	1.12	10	0.864569	0.014712	0.0829136	0.0976256	Inorg vs.Amb
1037	79	Immediate responses of soil nematode community to addition of multiple nutrients in a degraded grassland	AGB	296	3	83.97	18.08	3	73.91	20.8	3	0.127611	0.0154535	0.0263997	0.0418532	Inorg vs.Amb
1038	80	Impacts of 120 years of fertilizer addition on a temperate grassland ecosystem	AGB	297	5	361.06	50.72	5	315.69	67.63	5	0.134283	0.00394666	0.00917883	0.0131255	Inorg vs.Amb
1039	80	Impacts of 120 years of fertilizer addition on a temperate grassland ecosystem	AGB	297	5	444.23	38.04	5	315.69	67.63	5	0.341582	0.00146654	0.00917883	0.0106454	Inorg vs.Amb
1040	80	Impacts of 120 years of fertilizer addition on a temperate grassland ecosystem	AGB	297	5	502.84	16.91	5	315.69	67.63	5	0.465511	0.000226182	0.00917883	0.00940501	Inorg vs.Amb
1041	80	Impacts of 120 years of fertilizer addition on a temperate grassland ecosystem	AGB	297	5	500.95	25.36	5	315.69	67.63	5	0.461746	0.000512554	0.00917883	0.00969138	Inorg vs.Amb
1042	80	Impacts of 120 years of fertilizer addition on a temperate grassland ecosystem	AGB	297	5	515.86	59.65	5	315.69	67.63	5	0.491075	0.00267416	0.00917883	0.011853	Inorg vs.Amb
1043	81	Impacts of mowing and N addition on soil organic phosphorus mineralization rates in a semi‑natural grassland in Northeast China	AGB	298	8	267.73	71.54	8	171.04	29.06	8	0.448082	0.00892511	0.00360833	0.0125334	Inorg vs.Amb
1044	81	Impacts of mowing and N addition on soil organic phosphorus mineralization rates in a semi‑natural grassland in Northeast China	AGB	298	8	309.73	57.45	8	171.04	29.06	8	0.593804	0.00430055	0.00360833	0.00790887	Inorg vs.Amb
1045	81	Impacts of mowing and N addition on soil organic phosphorus mineralization rates in a semi‑natural grassland in Northeast China	AGB	298	8	321.7	37.7189	8	171.04	29.06	8	0.631722	0.00171841	0.00360833	0.00532674	Inorg vs.Amb
1046	81	Impacts of mowing and N addition on soil organic phosphorus mineralization rates in a semi‑natural grassland in Northeast China	AGB	298	8	325.34	54.5915	8	171.04	29.06	8	0.642973	0.00351953	0.00360833	0.00712786	Inorg vs.Amb
1047	81	Impacts of mowing and N addition on soil organic phosphorus mineralization rates in a semi‑natural grassland in Northeast China	AGB	298	8	347.44	53.7131	8	171.04	29.06	8	0.708695	0.00298752	0.00360833	0.00659585	Inorg vs.Amb
1048	81	Impacts of mowing and N addition on soil organic phosphorus mineralization rates in a semi‑natural grassland in Northeast China	AGB	299	8	299.64	81.93	8	246.35	26	8	0.195828	0.00934537	0.00139236	0.0107377	Inorg vs.Amb
1049	81	Impacts of mowing and N addition on soil organic phosphorus mineralization rates in a semi‑natural grassland in Northeast China	AGB	299	8	311.79	55.01	8	246.35	26	8	0.235577	0.00389107	0.00139236	0.00528343	Inorg vs.Amb
1050	81	Impacts of mowing and N addition on soil organic phosphorus mineralization rates in a semi‑natural grassland in Northeast China	AGB	299	8	280.702	43.3926	8	246.35	26	8	0.130542	0.0029871	0.00139236	0.00437946	Inorg vs.Amb
1051	81	Impacts of mowing and N addition on soil organic phosphorus mineralization rates in a semi‑natural grassland in Northeast China	AGB	299	8	236.52	47.7088	8	246.35	26	8	-0.0407205	0.00508594	0.00139236	0.0064783	Inorg vs.Amb
1052	81	Impacts of mowing and N addition on soil organic phosphorus mineralization rates in a semi‑natural grassland in Northeast China	AGB	299	8	258.52	11.6732	8	246.35	26	8	0.0482198	0.00025486	0.00139236	0.00164722	Inorg vs.Amb
1053	82	Individual and combined effects of disturbance and N addition on understorey vegetation in a subarctic mountain birch forest	AGB	300	4	155.81	39.53	4	165.12	59.3	4	-0.0580352	0.0160917	0.0322441	0.0483358	Inorg vs.Amb
1054	82	Individual and combined effects of disturbance and N addition on understorey vegetation in a subarctic mountain birch forest	AGB	300	4	229.65	56.98	4	165.12	59.3	4	0.329884	0.0153905	0.0322441	0.0476346	Inorg vs.Amb
1055	82	Individual and combined effects of disturbance and N addition on understorey vegetation in a subarctic mountain birch forest	AGB	300	4	238.37	97.67	4	165.12	59.3	4	0.367152	0.041972	0.0322441	0.074216	Inorg vs.Amb
1056	82	Individual and combined effects of disturbance and N addition on understorey vegetation in a subarctic mountain birch forest	AGB	301	4	21.21	6.06	4	17.42	2.27	4	0.196854	0.0204082	0.00424517	0.0246533	Inorg vs.Amb
1057	82	Individual and combined effects of disturbance and N addition on understorey vegetation in a subarctic mountain birch forest	AGB	301	4	34.09	12.88	4	17.42	2.27	4	0.671385	0.0356876	0.00424517	0.0399328	Inorg vs.Amb
1058	82	Individual and combined effects of disturbance and N addition on understorey vegetation in a subarctic mountain birch forest	AGB	301	4	32.2	11.36	4	17.42	2.27	4	0.614347	0.0311161	0.00424517	0.0353613	Inorg vs.Amb
1059	83	Influences of nitrogen, phosphorus and silicon addition on plant productivity and species richness in an alpine meadow	AGB	302	6	203.13	7.65	6	128.13	5.74	6	0.460801	0.000236387	0.000334481	0.000570868	Inorg vs.Amb
1060	83	Influences of nitrogen, phosphorus and silicon addition on plant productivity and species richness in an alpine meadow	AGB	302	6	214.84	5.74	6	128.13	5.74	6	0.516848	0.000118971	0.000334481	0.000453452	Inorg vs.Amb
1061	83	Influences of nitrogen, phosphorus and silicon addition on plant productivity and species richness in an alpine meadow	AGB	302	6	235.94	3.83	6	128.13	5.74	6	0.610532	4.39181e-05	0.000334481	0.000378399	Inorg vs.Amb
1062	83	Influences of nitrogen, phosphorus and silicon addition on plant productivity and species richness in an alpine meadow	AGB	302	6	148.44	3.83	6	128.13	5.74	6	0.147135	0.000110954	0.000334481	0.000445435	Inorg vs.Amb
1063	83	Influences of nitrogen, phosphorus and silicon addition on plant productivity and species richness in an alpine meadow	AGB	302	6	168.75	9.57	6	128.13	5.74	6	0.275373	0.000536025	0.000334481	0.000870506	Inorg vs.Amb
1064	83	Influences of nitrogen, phosphorus and silicon addition on plant productivity and species richness in an alpine meadow	AGB	302	6	178.91	5.74	6	128.13	5.74	6	0.333838	0.000171555	0.000334481	0.000506036	Inorg vs.Amb
1065	84	Inter- annual precipitation variability alters the effects of soil resource enrichment and mycorrhizal suppression on plant communities in desert steppe	AGB	303	5	97.36	34.45	5	85	14.85	5	0.135764	0.0250407	0.00610443	0.0311452	Inorg vs.Amb
1066	84	Inter- annual precipitation variability alters the effects of soil resource enrichment and mycorrhizal suppression on plant communities in desert steppe	AGB	304	5	110.13	32.07	5	83	7.13	5	0.282821	0.0169596	0.00147589	0.0184355	Inorg vs.Amb
1067	84	Inter- annual precipitation variability alters the effects of soil resource enrichment and mycorrhizal suppression on plant communities in desert steppe	AGB	305	5	59.5	16.63	5	84	13.07	5	-0.34484	0.0156236	0.00484198	0.0204656	Inorg vs.Amb
1068	84	Inter- annual precipitation variability alters the effects of soil resource enrichment and mycorrhizal suppression on plant communities in desert steppe	AGB	306	5	86.59	35.04	5	78	13.07	5	0.104476	0.0327509	0.00561555	0.0383664	Inorg vs.Amb
1069	85	Interactions between annuals and woody perennials in a Western Australian nature reserve	AGB	317	4	1.9	2.2	4	0.6	1	4	1.15268	0.33518	0.694444	1.02962	Inorg vs.Amb
1070	85	Interactions between annuals and woody perennials in a Western Australian nature reserve	AGB	318	4	11.8	12.6	4	1.7	2.8	4	1.93747	0.285047	0.678201	0.963248	Inorg vs.Amb
1071	85	Interactions between annuals and woody perennials in a Western Australian nature reserve	AGB	319	4	0.2	0.16	4	0.05	0.04	4	1.38629	0.16	0.16	0.32	Inorg vs.Amb
1072	86	Interactive effects of elevated CO2, P availability and legume presence on calcareous grassland: results of a glasshouse experiment	AGB	320	4	458.38	42.64	4	437.06	42.64	4	0.047628	0.00216333	0.00237954	0.00454287	Inorg vs.Amb
1073	86	Interactive effects of elevated CO2, P availability and legume presence on calcareous grassland: results of a glasshouse experiment	AGB	321	4	664.47	63.96	4	493.91	56.85	4	0.296636	0.00231636	0.00331211	0.00562847	Inorg vs.Amb
1074	86	Interactive effects of elevated CO2, P availability and legume presence on calcareous grassland: results of a glasshouse experiment	AGB	322	4	330.46	28.43	4	348.22	35.53	4	-0.0523488	0.00185036	0.00260269	0.00445305	Inorg vs.Amb
1075	86	Interactive effects of elevated CO2, P availability and legume presence on calcareous grassland: results of a glasshouse experiment	AGB	323	4	380.2	35.53	4	376.65	35.53	4	0.00938106	0.00218326	0.00222461	0.00440788	Inorg vs.Amb
1076	87	Is the relation between nutrient supply and biodiversity co‐determined by the type of nutrient limitation?	AGB	324	3	402.23	59.84	3	281.87	95.76	3	0.355578	0.00737756	0.0384724	0.04585	Inorg vs.Amb
1077	87	Is the relation between nutrient supply and biodiversity co‐determined by the type of nutrient limitation?	AGB	324	3	253.94	103.74	3	281.87	95.76	3	-0.104348	0.05563	0.0384724	0.0941024	Inorg vs.Amb
1078	87	Is the relation between nutrient supply and biodiversity co‐determined by the type of nutrient limitation?	AGB	324	3	536.58	177.54	3	281.87	95.76	3	0.64377	0.0364924	0.0384724	0.0749648	Inorg vs.Amb
1079	87	Is the relation between nutrient supply and biodiversity co‐determined by the type of nutrient limitation?	AGB	325	3	673.76	67.81	3	515.49	57.85	3	0.267756	0.00337641	0.00419802	0.00757444	Inorg vs.Amb
1080	87	Is the relation between nutrient supply and biodiversity co‐determined by the type of nutrient limitation?	AGB	325	3	643.17	45.89	3	515.49	57.85	3	0.221291	0.00169693	0.00419802	0.00589495	Inorg vs.Amb
1081	87	Is the relation between nutrient supply and biodiversity co‐determined by the type of nutrient limitation?	AGB	325	3	550.74	115.72	3	515.49	57.85	3	0.0661449	0.0147164	0.00419802	0.0189145	Inorg vs.Amb
1082	88	Large-scale manipulation of plant litter and fertilizer in a managed successional temperate grassland	AGB	326	18	1075.38	176.24	18	632.31	117.49	18	0.53105	0.00149215	0.00191809	0.00341024	Inorg vs.Amb
1083	88	Large-scale manipulation of plant litter and fertilizer in a managed successional temperate grassland	AGB	326	18	1075.38	176.24	18	632.31	117.49	18	0.53105	0.00149215	0.00191809	0.00341024	Inorg vs.Amb
1084	88	Large-scale manipulation of plant litter and fertilizer in a managed successional temperate grassland	AGB	326	18	1075.38	176.24	18	632.31	117.49	18	0.53105	0.00149215	0.00191809	0.00341024	Inorg vs.Amb
1085	88	Large-scale manipulation of plant litter and fertilizer in a managed successional temperate grassland	AGB	326	18	1075.38	176.24	18	632.31	117.49	18	0.53105	0.00149215	0.00191809	0.00341024	Inorg vs.Amb
1086	88	Large-scale manipulation of plant litter and fertilizer in a managed successional temperate grassland	AGB	327	18	913.85	234.98	18	456.92	176.24	18	0.693158	0.00367316	0.00826525	0.0119384	Inorg vs.Amb
1087	88	Large-scale manipulation of plant litter and fertilizer in a managed successional temperate grassland	AGB	327	18	913.85	234.98	18	456.92	176.24	18	0.693158	0.00367316	0.00826525	0.0119384	Inorg vs.Amb
1088	88	Large-scale manipulation of plant litter and fertilizer in a managed successional temperate grassland	AGB	327	18	913.85	234.98	18	456.92	176.24	18	0.693158	0.00367316	0.00826525	0.0119384	Inorg vs.Amb
1089	88	Large-scale manipulation of plant litter and fertilizer in a managed successional temperate grassland	AGB	327	18	913.85	234.98	18	456.92	176.24	18	0.693158	0.00367316	0.00826525	0.0119384	Inorg vs.Amb
1090	89	Light Competition and Biodiversity Loss Cause Saturation Response of Aboveground Net Primary Productivity to Nitrogen Enrichment	AGB	328	5	358.35	66.55	5	366	50.66	5	-0.0211232	0.00689781	0.00383176	0.0107296	Inorg vs.Amb
1091	89	Light Competition and Biodiversity Loss Cause Saturation Response of Aboveground Net Primary Productivity to Nitrogen Enrichment	AGB	328	5	451.24	91.35	5	366	50.66	5	0.209366	0.00819657	0.00383176	0.0120283	Inorg vs.Amb
1092	89	Light Competition and Biodiversity Loss Cause Saturation Response of Aboveground Net Primary Productivity to Nitrogen Enrichment	AGB	328	5	443.18	91.02	5	366	50.66	5	0.191343	0.00843613	0.00383176	0.0122679	Inorg vs.Amb
1093	89	Light Competition and Biodiversity Loss Cause Saturation Response of Aboveground Net Primary Productivity to Nitrogen Enrichment	AGB	328	5	530.36	48.99	5	366	50.66	5	0.370923	0.00170649	0.00383176	0.00553825	Inorg vs.Amb
1094	89	Light Competition and Biodiversity Loss Cause Saturation Response of Aboveground Net Primary Productivity to Nitrogen Enrichment	AGB	328	5	533.43	82.13	5	366	50.66	5	0.376695	0.0047411	0.00383176	0.00857286	Inorg vs.Amb
1095	89	Light Competition and Biodiversity Loss Cause Saturation Response of Aboveground Net Primary Productivity to Nitrogen Enrichment	AGB	329	5	315.6	33.13	5	289	54.49	5	0.0880489	0.00220394	0.00710997	0.00931391	Inorg vs.Amb
1096	89	Light Competition and Biodiversity Loss Cause Saturation Response of Aboveground Net Primary Productivity to Nitrogen Enrichment	AGB	329	5	412.19	87.03	5	289	54.49	5	0.355058	0.00891606	0.00710997	0.016026	Inorg vs.Amb
1097	89	Light Competition and Biodiversity Loss Cause Saturation Response of Aboveground Net Primary Productivity to Nitrogen Enrichment	AGB	329	5	363.49	47.1	5	289	54.49	5	0.229325	0.00335805	0.00710997	0.010468	Inorg vs.Amb
1098	89	Light Competition and Biodiversity Loss Cause Saturation Response of Aboveground Net Primary Productivity to Nitrogen Enrichment	AGB	329	5	269.58	80.48	5	289	54.49	5	-0.0695615	0.017825	0.00710997	0.024935	Inorg vs.Amb
1099	89	Light Competition and Biodiversity Loss Cause Saturation Response of Aboveground Net Primary Productivity to Nitrogen Enrichment	AGB	329	5	258.99	90.15	5	289	54.49	5	-0.109637	0.0242323	0.00710997	0.0313423	Inorg vs.Amb
1100	89	Light Competition and Biodiversity Loss Cause Saturation Response of Aboveground Net Primary Productivity to Nitrogen Enrichment	AGB	330	5	369.84	51.6	5	310	45.2	5	0.176498	0.00389315	0.0042519	0.00814506	Inorg vs.Amb
1101	89	Light Competition and Biodiversity Loss Cause Saturation Response of Aboveground Net Primary Productivity to Nitrogen Enrichment	AGB	330	5	398.47	92.01	5	310	45.2	5	0.25106	0.0106637	0.0042519	0.0149156	Inorg vs.Amb
1102	89	Light Competition and Biodiversity Loss Cause Saturation Response of Aboveground Net Primary Productivity to Nitrogen Enrichment	AGB	330	5	341.72	86.37	5	310	45.2	5	0.0974194	0.0127766	0.0042519	0.0170285	Inorg vs.Amb
1103	89	Light Competition and Biodiversity Loss Cause Saturation Response of Aboveground Net Primary Productivity to Nitrogen Enrichment	AGB	330	5	337.68	59.51	5	310	45.2	5	0.0855264	0.00621154	0.0042519	0.0104634	Inorg vs.Amb
1104	89	Light Competition and Biodiversity Loss Cause Saturation Response of Aboveground Net Primary Productivity to Nitrogen Enrichment	AGB	330	5	303.67	57.8	5	310	45.2	5	-0.0206307	0.00724573	0.0042519	0.0114976	Inorg vs.Amb
1105	90	Linking Above- and Belowground Responses to 16 Years of Fertilization, Mowing, and Removal of the Dominant Species in a Temperate grassland	AGB	331	6	504	115.13	6	414	127.37	6	0.19671	0.0086969	0.0157755	0.0244724	Inorg vs.Amb
1106	90	Linking Above- and Belowground Responses to 16 Years of Fertilization, Mowing, and Removal of the Dominant Species in a Temperate grassland	AGB	332	6	500	122.47	6	270	53.89	6	0.616186	0.00999927	0.00663953	0.0166388	Inorg vs.Amb
1107	91	Linking changes of forage production and digestibility with grassland community assembly under nitrogen enrichment	AGB	333	5	375.85	88.33	5	195	30.29	5	0.656191	0.0110463	0.00482569	0.015872	Inorg vs.Amb
1108	91	Linking changes of forage production and digestibility with grassland community assembly under nitrogen enrichment	AGB	334	5	398.42	140.45	5	280	60.57	5	0.352717	0.0248537	0.00935899	0.0342127	Inorg vs.Amb
1109	92	Linking leaf traits to the temporal stability of above- and belowground productivity under global change and land use scenarios in a semi-arid grassland of Inner Mongolia	AGB	335	6	222.33	65.62	6	199	64.21	6	0.110858	0.0145186	0.0173519	0.0318705	Inorg vs.Amb
1110	92	Linking leaf traits to the temporal stability of above- and belowground productivity under global change and land use scenarios in a semi-arid grassland of Inner Mongolia	AGB	336	6	237.35	105.98	6	208	70.05	6	0.131998	0.0332291	0.0189033	0.0521324	Inorg vs.Amb
1111	92	Linking leaf traits to the temporal stability of above- and belowground productivity under global change and land use scenarios in a semi-arid grassland of Inner Mongolia	AGB	337	6	242.58	68.54	6	183	65.62	6	0.281845	0.0133054	0.0214298	0.0347352	Inorg vs.Amb
1112	93	Livestock exclusion reduces the temporal stability of grassland productivity regardless of eutrophication	AGB	338	6	522.04	82.47	6	347.07	66.41	6	0.408218	0.00415942	0.00610213	0.0102616	Inorg vs.Amb
1113	93	Livestock exclusion reduces the temporal stability of grassland productivity regardless of eutrophication	AGB	339	6	298.69	51.28	6	270.9	167.76	6	0.0976565	0.00491251	0.0639157	0.0688282	Inorg vs.Amb
1114	94	Long-term fertilization effects on soil biotic communities are mediated by plant diversity in a Tibetan alpine meadow	AGB	340	4	273.684	42.1053	4	240.6	30.08	4	0.128839	0.00591716	0.00390755	0.00982471	Inorg vs.Amb
1115	94	Long-term fertilization effects on soil biotic communities are mediated by plant diversity in a Tibetan alpine meadow	AGB	340	4	396.992	84.2105	4	240.6	30.08	4	0.500782	0.0112489	0.00390755	0.0151564	Inorg vs.Amb
1116	94	Long-term fertilization effects on soil biotic communities are mediated by plant diversity in a Tibetan alpine meadow	AGB	340	4	463.158	36.0902	4	240.6	30.08	4	0.654932	0.00151796	0.00390755	0.00542551	Inorg vs.Amb
1117	95	Long-Term Increasing Productivity of High-Elevation Grassland Caused by Elevated Precipitation and Temperature	AGB	341	4	75.9	12	4	61.9	8.4	4	0.203897	0.00624912	0.00460381	0.0108529	Inorg vs.Amb
1118	95	Long-Term Increasing Productivity of High-Elevation Grassland Caused by Elevated Precipitation and Temperature	AGB	341	4	82.3	20.2	4	61.9	8.4	4	0.284851	0.0150606	0.00460381	0.0196644	Inorg vs.Amb
1119	95	Long-Term Increasing Productivity of High-Elevation Grassland Caused by Elevated Precipitation and Temperature	AGB	341	4	105.1	15.4	4	61.9	8.4	4	0.529392	0.00536755	0.00460381	0.00997136	Inorg vs.Amb
1120	95	Long-Term Increasing Productivity of High-Elevation Grassland Caused by Elevated Precipitation and Temperature	AGB	342	4	99.4	20	4	94.7	27.4	4	0.0484381	0.0101211	0.0209286	0.0310497	Inorg vs.Amb
1121	95	Long-Term Increasing Productivity of High-Elevation Grassland Caused by Elevated Precipitation and Temperature	AGB	342	4	112.4	22.4	4	94.7	27.4	4	0.17135	0.00992895	0.0209286	0.0308576	Inorg vs.Amb
1122	95	Long-Term Increasing Productivity of High-Elevation Grassland Caused by Elevated Precipitation and Temperature	AGB	342	4	123.7	27.6	4	94.7	27.4	4	0.267145	0.0124457	0.0209286	0.0333743	Inorg vs.Amb
1123	95	Long-Term Increasing Productivity of High-Elevation Grassland Caused by Elevated Precipitation and Temperature	AGB	343	4	226.2	113	4	175.5	67.4	4	0.253781	0.0623895	0.0368728	0.0992623	Inorg vs.Amb
1124	95	Long-Term Increasing Productivity of High-Elevation Grassland Caused by Elevated Precipitation and Temperature	AGB	343	4	253.4	114.2	4	175.5	67.4	4	0.36733	0.0507761	0.0368728	0.0876488	Inorg vs.Amb
1125	95	Long-Term Increasing Productivity of High-Elevation Grassland Caused by Elevated Precipitation and Temperature	AGB	343	4	205.6	62.4	4	175.5	67.4	4	0.158293	0.0230284	0.0368728	0.0599011	Inorg vs.Amb
1126	95	Long-Term Increasing Productivity of High-Elevation Grassland Caused by Elevated Precipitation and Temperature	AGB	344	4	54	15.8	4	54.7	6.8	4	-0.0128797	0.0214026	0.00386352	0.0252661	Inorg vs.Amb
1127	95	Long-Term Increasing Productivity of High-Elevation Grassland Caused by Elevated Precipitation and Temperature	AGB	344	4	55.2	1.8	4	54.7	6.8	4	0.00909924	0.000265832	0.00386352	0.00412935	Inorg vs.Amb
1128	95	Long-Term Increasing Productivity of High-Elevation Grassland Caused by Elevated Precipitation and Temperature	AGB	344	4	60.9	5.8	4	54.7	6.8	4	0.107369	0.00226757	0.00386352	0.00613109	Inorg vs.Amb
1129	95	Long-Term Increasing Productivity of High-Elevation Grassland Caused by Elevated Precipitation and Temperature	AGB	344	4	76.3	6	4	74.7	10.4	4	0.0211928	0.00154594	0.0048458	0.00639174	Inorg vs.Amb
1130	95	Long-Term Increasing Productivity of High-Elevation Grassland Caused by Elevated Precipitation and Temperature	AGB	344	4	83.3	17.4	4	74.7	10.4	4	0.108968	0.0109081	0.0048458	0.0157539	Inorg vs.Amb
1131	95	Long-Term Increasing Productivity of High-Elevation Grassland Caused by Elevated Precipitation and Temperature	AGB	344	4	89.8	22.4	4	74.7	10.4	4	0.184105	0.0155555	0.0048458	0.0204013	Inorg vs.Amb
1132	95	Long-Term Increasing Productivity of High-Elevation Grassland Caused by Elevated Precipitation and Temperature	AGB	345	4	138.5	14.4	4	124.7	37.8	4	0.104959	0.0027025	0.0229716	0.0256741	Inorg vs.Amb
1133	95	Long-Term Increasing Productivity of High-Elevation Grassland Caused by Elevated Precipitation and Temperature	AGB	345	4	128.8	21	4	124.7	37.8	4	0.03235	0.00664579	0.0229716	0.0296174	Inorg vs.Amb
1134	95	Long-Term Increasing Productivity of High-Elevation Grassland Caused by Elevated Precipitation and Temperature	AGB	345	4	132.8	37.6	4	124.7	37.8	4	0.0629334	0.020041	0.0229716	0.0430126	Inorg vs.Amb
1135	95	Long-Term Increasing Productivity of High-Elevation Grassland Caused by Elevated Precipitation and Temperature	AGB	346	4	174.4	20.6	4	121.8	15.38	4	0.358971	0.00348804	0.00398619	0.00747423	Inorg vs.Amb
1136	95	Long-Term Increasing Productivity of High-Elevation Grassland Caused by Elevated Precipitation and Temperature	AGB	346	4	175.8	32.4	4	121.8	15.38	4	0.366967	0.00849165	0.00398619	0.0124778	Inorg vs.Amb
1137	95	Long-Term Increasing Productivity of High-Elevation Grassland Caused by Elevated Precipitation and Temperature	AGB	346	4	199.9	15.8	4	121.8	15.38	4	0.495437	0.00156181	0.00398619	0.005548	Inorg vs.Amb
1138	96	Long-term nitrogen addition leads to loss of species richness due to litter accumulation and soil acidification in a temperate steppe	AGB	347	8	431.17	183.66	8	363.64	58.77	8	0.170338	0.02268	0.00326496	0.0259449	Inorg vs.Amb
1139	96	Long-term nitrogen addition leads to loss of species richness due to litter accumulation and soil acidification in a temperate steppe	AGB	347	8	589.61	139.59	8	363.64	58.77	8	0.483297	0.0070063	0.00326496	0.0102713	Inorg vs.Amb
1140	96	Long-term nitrogen addition leads to loss of species richness due to litter accumulation and soil acidification in a temperate steppe	AGB	347	8	615.58	191.01	8	363.64	58.77	8	0.526401	0.0120352	0.00326496	0.0153002	Inorg vs.Amb
1141	96	Long-term nitrogen addition leads to loss of species richness due to litter accumulation and soil acidification in a temperate steppe	AGB	347	8	490.91	80.81	8	363.64	58.77	8	0.300096	0.00338717	0.00326496	0.00665213	Inorg vs.Amb
1145	97	Mowing alters nitrogen effects on the communitylevel plant stoichiometry through shifting plant functional groups in a semi-arid grassland	AGB	349	5	51.97	14.25	5	50	11.64	5	0.0386436	0.0150368	0.0108392	0.0258759	Inorg vs.Amb
1149	97	Mowing alters nitrogen effects on the communitylevel plant stoichiometry through shifting plant functional groups in a semi-arid grassland	AGB	351	5	87.51	39.68	5	68.054	10.7232	5	0.251452	0.0411205	0.00496559	0.046086	Inorg vs.Amb
1153	98	Mowing weakens the positive effects of nitrogen deposition on fundamental ecosystem service of grassland	AGB	353	6	151.9	21.79	6	107	23.53	6	0.350394	0.00342963	0.00805981	0.0114894	Inorg vs.Amb
1156	98	Mowing weakens the positive effects of nitrogen deposition on fundamental ecosystem service of grassland	AGB	356	6	113.83	29.63	6	105	22.66	6	0.0807458	0.0112927	0.00776229	0.019055	Inorg vs.Amb
1162	99	Multi‐nutrient vs. nitrogen‐only effects on carbon sequestration in grassland soils	AGB	358	16	451.84	88.97	16	327.08	92.84	16	0.323123	0.00242325	0.0050355	0.00745874	Inorg vs.Amb
1163	99	Multi‐nutrient vs. nitrogen‐only effects on carbon sequestration in grassland soils	AGB	358	16	371.57	77.37	16	327.08	92.84	16	0.127532	0.00270984	0.0050355	0.00774534	Inorg vs.Amb
1164	99	Multi‐nutrient vs. nitrogen‐only effects on carbon sequestration in grassland soils	AGB	358	16	595.94	108.32	16	327.08	92.84	16	0.599935	0.00206487	0.0050355	0.00710036	Inorg vs.Amb
1165	99	Multi‐nutrient vs. nitrogen‐only effects on carbon sequestration in grassland soils	AGB	358	16	380.27	65.76	16	327.08	92.84	16	0.150677	0.00186904	0.0050355	0.00690454	Inorg vs.Amb
1166	99	Multi‐nutrient vs. nitrogen‐only effects on carbon sequestration in grassland soils	AGB	358	16	724.57	158.61	16	327.08	92.84	16	0.795374	0.00299489	0.0050355	0.00803038	Inorg vs.Amb
1172	100	Multiple mechanisms contributed to the reduced stability of Inner Mongolia grassland ecosystem following nitrogen enrichment	AGB	360	6	213.24	30.02	6	193.63	30.02	6	0.0964692	0.00330318	0.00400613	0.00730931	Inorg vs.Amb
1173	100	Multiple mechanisms contributed to the reduced stability of Inner Mongolia grassland ecosystem following nitrogen enrichment	AGB	360	6	262.26	24.01	6	193.63	30.02	6	0.303387	0.00139691	0.00400613	0.00540304	Inorg vs.Amb
1174	100	Multiple mechanisms contributed to the reduced stability of Inner Mongolia grassland ecosystem following nitrogen enrichment	AGB	360	6	372.55	42.03	6	193.63	30.02	6	0.654422	0.00212128	0.00400613	0.00612741	Inorg vs.Amb
1175	100	Multiple mechanisms contributed to the reduced stability of Inner Mongolia grassland ecosystem following nitrogen enrichment	AGB	360	6	379.9	42.03	6	193.63	30.02	6	0.673959	0.00203999	0.00400613	0.00604612	Inorg vs.Amb
1176	100	Multiple mechanisms contributed to the reduced stability of Inner Mongolia grassland ecosystem following nitrogen enrichment	AGB	360	6	367.65	42.03	6	193.63	30.02	6	0.641182	0.0021782	0.00400613	0.00618433	Inorg vs.Amb
1182	101	Multiple nutrients and herbivores interact to govern diversity, productivity, composition, and infection in a successional grassland	AGB	362	3	521.28	51.59	4	580.85	46.81	3	-0.108205	0.00326488	0.00162364	0.00488852	Inorg vs.Amb
1183	101	Multiple nutrients and herbivores interact to govern diversity, productivity, composition, and infection in a successional grassland	AGB	362	3	557.45	84.76	4	580.85	46.81	3	-0.0411197	0.00770635	0.00162364	0.00932999	Inorg vs.Amb
1184	101	Multiple nutrients and herbivores interact to govern diversity, productivity, composition, and infection in a successional grassland	AGB	362	3	738.3	66.33	4	580.85	46.81	3	0.239858	0.0026905	0.00162364	0.00431414	Inorg vs.Amb
1185	101	Multiple nutrients and herbivores interact to govern diversity, productivity, composition, and infection in a successional grassland	AGB	362	3	600	47.91	4	580.85	46.81	3	0.0324371	0.00212534	0.00162364	0.00374898	Inorg vs.Amb
1186	101	Multiple nutrients and herbivores interact to govern diversity, productivity, composition, and infection in a successional grassland	AGB	362	3	678.72	70.02	4	580.85	46.81	3	0.155716	0.00354766	0.00162364	0.0051713	Inorg vs.Amb
1192	102	N and P fertilization enhanced carbon decomposition function by shifting microbes towards an r-selected community in meadow grassland soils	AGB	364	4	471	34.86	4	233	23.88	4	0.70382	0.00136947	0.00262601	0.00399548	Inorg vs.Amb
1193	102	N and P fertilization enhanced carbon decomposition function by shifting microbes towards an r-selected community in meadow grassland soils	AGB	364	4	252	22.9	4	233	23.88	4	0.0783906	0.00206448	0.00262601	0.00469049	Inorg vs.Amb
1194	102	N and P fertilization enhanced carbon decomposition function by shifting microbes towards an r-selected community in meadow grassland soils	AGB	364	4	634	32.54	4	233	23.88	4	1.00101	0.000658562	0.00262601	0.00328457	Inorg vs.Amb
1200	103	Native and alien herbaceous plants in the Brazilian Cerrado are (co-)limited by different nutrients	AGB	366	30	176.9	210.28	30	167.66	212.12	30	0.0536465	0.0470998	0.053356	0.100456	Inorg vs.Amb
1201	103	Native and alien herbaceous plants in the Brazilian Cerrado are (co-)limited by different nutrients	AGB	366	30	178.22	212.13	30	167.66	212.12	30	0.0610806	0.0472248	0.053356	0.100581	Inorg vs.Amb
1202	103	Native and alien herbaceous plants in the Brazilian Cerrado are (co-)limited by different nutrients	AGB	366	30	208.58	212.13	30	167.66	212.12	30	0.218385	0.0344776	0.053356	0.0878336	Inorg vs.Amb
1203	103	Native and alien herbaceous plants in the Brazilian Cerrado are (co-)limited by different nutrients	AGB	366	30	264.03	213.97	30	167.66	212.12	30	0.454125	0.0218916	0.053356	0.0752476	Inorg vs.Amb
1207	104	Nitrogen addition interacted with salinity-alkalinity to modify plant diversity, microbial PLFAs and soil coupled elements: A 5-year experiment	AGB	368	3	285.71	87.98	3	190.48	11	3	0.40543	0.0316079	0.00111164	0.0327196	Inorg vs.Amb
1208	104	Nitrogen addition interacted with salinity-alkalinity to modify plant diversity, microbial PLFAs and soil coupled elements: A 5-year experiment	AGB	368	3	526.98	175.95	3	190.48	11	3	1.01762	0.0371594	0.00111164	0.0382711	Inorg vs.Amb
1209	104	Nitrogen addition interacted with salinity-alkalinity to modify plant diversity, microbial PLFAs and soil coupled elements: A 5-year experiment	AGB	368	3	425.4	98.97	3	190.48	11	3	0.803483	0.0180423	0.00111164	0.0191539	Inorg vs.Amb
1211	104	Nitrogen addition interacted with salinity-alkalinity to modify plant diversity, microbial PLFAs and soil coupled elements: A 5-year experiment	AGB	370	3	266.67	21.99	3	222.22	54.99	3	0.182344	0.00226663	0.0204117	0.0226784	Inorg vs.Amb
1212	104	Nitrogen addition interacted with salinity-alkalinity to modify plant diversity, microbial PLFAs and soil coupled elements: A 5-year experiment	AGB	370	3	317.46	22	3	222.22	54.99	3	0.356684	0.00160083	0.0204117	0.0220126	Inorg vs.Amb
1213	104	Nitrogen addition interacted with salinity-alkalinity to modify plant diversity, microbial PLFAs and soil coupled elements: A 5-year experiment	AGB	370	3	355.56	21.99	3	222.22	54.99	3	0.470026	0.00127498	0.0204117	0.0216867	Inorg vs.Amb
1214	104	Nitrogen addition interacted with salinity-alkalinity to modify plant diversity, microbial PLFAs and soil coupled elements: A 5-year experiment	AGB	370	3	342.86	65.98	3	222.22	54.99	3	0.433654	0.0123444	0.0204117	0.0327561	Inorg vs.Amb
1216	104	Nitrogen addition interacted with salinity-alkalinity to modify plant diversity, microbial PLFAs and soil coupled elements: A 5-year experiment	AGB	372	3	285.71	65.98	3	190.48	11	3	0.40543	0.0177768	0.00111164	0.0188884	Inorg vs.Amb
1222	105	Nitrogen and phosphorus enrichment accelerates soil organic carbon loss in alpine grassland on the Qinghai-Tibetan Plateau	AGB	374	4	662	40	4	431	68	4	0.429157	0.000912734	0.00622305	0.00713578	Inorg vs.Amb
1223	105	Nitrogen and phosphorus enrichment accelerates soil organic carbon loss in alpine grassland on the Qinghai-Tibetan Plateau	AGB	374	4	396	16	4	431	68	4	-0.0846939	0.000408122	0.00622305	0.00663117	Inorg vs.Amb
1224	105	Nitrogen and phosphorus enrichment accelerates soil organic carbon loss in alpine grassland on the Qinghai-Tibetan Plateau	AGB	374	4	647	52	4	431	68	4	0.406238	0.00161487	0.00622305	0.00783792	Inorg vs.Amb
1227	106	Nitrogen but not phosphorus addition affects symbiotic N2 fixation by legumes in natural and semi‑natural grasslands located on four continents	AGB	376	51	399.21	350.31	51	304.83	203.07	51	0.269733	0.0150984	0.00870174	0.0238002	Inorg vs.Amb
1228	106	Nitrogen but not phosphorus addition affects symbiotic N2 fixation by legumes in natural and semi‑natural grasslands located on four continents	AGB	376	51	386.97	264	51	304.83	203.07	51	0.238593	0.00912606	0.00870174	0.0178278	Inorg vs.Amb
1229	106	Nitrogen but not phosphorus addition affects symbiotic N2 fixation by legumes in natural and semi‑natural grasslands located on four continents	AGB	376	51	522.59	324.93	51	304.83	203.07	51	0.539043	0.00758032	0.00870174	0.0162821	Inorg vs.Amb
1232	107	Nitrogen Deposition Drives Response and Recovery in the Context of Precipitation Change and Its Reversal in an Arid Ecosystem	AGB	378	4	161.48	44.55	4	105.276	40.8011	4	0.427798	0.0190282	0.0375514	0.0565796	Inorg vs.Amb
1237	108	Nitrogen deposition magnifies the positive response of plant community production to precipitation: Ammonium to nitrate ratio matters	AGB	380	8	107.07	32.18	8	98.89	26.66	8	0.0794747	0.0112914	0.00908501	0.0203764	Inorg vs.Amb
1238	108	Nitrogen deposition magnifies the positive response of plant community production to precipitation: Ammonium to nitrate ratio matters	AGB	380	8	109.2	23.83	8	98.89	26.66	8	0.0991729	0.00595268	0.00908501	0.0150377	Inorg vs.Amb
1239	108	Nitrogen deposition magnifies the positive response of plant community production to precipitation: Ammonium to nitrate ratio matters	AGB	380	8	106.27	25.02	8	98.89	26.66	8	0.0719749	0.00692888	0.00908501	0.0160139	Inorg vs.Amb
1244	108	Nitrogen deposition magnifies the positive response of plant community production to precipitation: Ammonium to nitrate ratio matters	AGB	382	8	175.44	32.18	8	161.94	64.35	8	0.0800712	0.00420557	0.0197378	0.0239434	Inorg vs.Amb
1245	108	Nitrogen deposition magnifies the positive response of plant community production to precipitation: Ammonium to nitrate ratio matters	AGB	382	8	164.5	46.48	8	161.94	64.35	8	0.0156847	0.00997954	0.0197378	0.0297173	Inorg vs.Amb
1246	108	Nitrogen deposition magnifies the positive response of plant community production to precipitation: Ammonium to nitrate ratio matters	AGB	382	8	182.21	52.43	8	161.94	64.35	8	0.117934	0.0103496	0.0197378	0.0300874	Inorg vs.Amb
1250	108	Nitrogen deposition magnifies the positive response of plant community production to precipitation: Ammonium to nitrate ratio matters	AGB	384	8	128.77	25.03	8	128.75	30.98	8	0.000155328	0.00472283	0.00723733	0.0119602	Inorg vs.Amb
1251	108	Nitrogen deposition magnifies the positive response of plant community production to precipitation: Ammonium to nitrate ratio matters	AGB	384	8	146.06	47.67	8	128.75	30.98	8	0.126145	0.0133149	0.00723733	0.0205522	Inorg vs.Amb
1252	108	Nitrogen deposition magnifies the positive response of plant community production to precipitation: Ammonium to nitrate ratio matters	AGB	384	8	147.77	29.79	8	128.75	30.98	8	0.137784	0.00508017	0.00723733	0.0123175	Inorg vs.Amb
1254	108	Nitrogen deposition magnifies the positive response of plant community production to precipitation: Ammonium to nitrate ratio matters	AGB	386	8	109.07	23.84	8	95.99	27.41	8	0.127746	0.00597189	0.0101924	0.0161643	Inorg vs.Amb
1255	108	Nitrogen deposition magnifies the positive response of plant community production to precipitation: Ammonium to nitrate ratio matters	AGB	386	8	112.03	15.49	8	95.99	27.41	8	0.154523	0.0023897	0.0101924	0.0125821	Inorg vs.Amb
1256	108	Nitrogen deposition magnifies the positive response of plant community production to precipitation: Ammonium to nitrate ratio matters	AGB	386	8	126.38	34.55	8	95.99	27.41	8	0.275049	0.00934221	0.0101924	0.0195346	Inorg vs.Amb
1258	108	Nitrogen deposition magnifies the positive response of plant community production to precipitation: Ammonium to nitrate ratio matters	AGB	388	8	168.16	48.87	8	128.96	39.33	8	0.265414	0.0105572	0.0116265	0.0221837	Inorg vs.Amb
1259	108	Nitrogen deposition magnifies the positive response of plant community production to precipitation: Ammonium to nitrate ratio matters	AGB	388	8	246.12	81.04	8	128.96	39.33	8	0.646317	0.0135524	0.0116265	0.0251788	Inorg vs.Amb
1260	108	Nitrogen deposition magnifies the positive response of plant community production to precipitation: Ammonium to nitrate ratio matters	AGB	388	8	170.3	51.24	8	128.96	39.33	8	0.278059	0.0113162	0.0116265	0.0229426	Inorg vs.Amb
1262	108	Nitrogen deposition magnifies the positive response of plant community production to precipitation: Ammonium to nitrate ratio matters	AGB	390	8	174.58	28.6	8	141.7	21.45	8	0.208671	0.0033547	0.00286434	0.00621904	Inorg vs.Amb
1263	108	Nitrogen deposition magnifies the positive response of plant community production to precipitation: Ammonium to nitrate ratio matters	AGB	390	8	165.33	36.94	8	141.7	21.45	8	0.154231	0.00624023	0.00286434	0.00910457	Inorg vs.Amb
1264	108	Nitrogen deposition magnifies the positive response of plant community production to precipitation: Ammonium to nitrate ratio matters	AGB	390	8	207.48	36.94	8	141.7	21.45	8	0.381323	0.00396234	0.00286434	0.00682668	Inorg vs.Amb
1266	109	Nitrogen Deposition Shifts Grassland Communities Through Directly Increasing Dominance of Graminoids: A 3-Year Case Study From the Qinghai-Tibetan Plateau	AGB	392	3	158.99	13.62	3	161	10.09	3	-0.0125631	0.00244621	0.00130921	0.00375542	Inorg vs.Amb
1267	109	Nitrogen Deposition Shifts Grassland Communities Through Directly Increasing Dominance of Graminoids: A 3-Year Case Study From the Qinghai-Tibetan Plateau	AGB	392	3	190.3	36.32	3	161	10.09	3	0.167197	0.0121421	0.00130921	0.0134513	Inorg vs.Amb
1268	109	Nitrogen Deposition Shifts Grassland Communities Through Directly Increasing Dominance of Graminoids: A 3-Year Case Study From the Qinghai-Tibetan Plateau	AGB	392	3	301.33	24.22	3	161	10.09	3	0.626802	0.00215349	0.00130921	0.0034627	Inorg vs.Amb
1270	109	Nitrogen Deposition Shifts Grassland Communities Through Directly Increasing Dominance of Graminoids: A 3-Year Case Study From the Qinghai-Tibetan Plateau	AGB	394	3	198	34.31	3	171	22.7	3	0.146603	0.010009	0.00587406	0.015883	Inorg vs.Amb
1271	109	Nitrogen Deposition Shifts Grassland Communities Through Directly Increasing Dominance of Graminoids: A 3-Year Case Study From the Qinghai-Tibetan Plateau	AGB	394	3	335.77	53.98	3	171	22.7	3	0.674763	0.00861511	0.00587406	0.0144892	Inorg vs.Amb
1272	109	Nitrogen Deposition Shifts Grassland Communities Through Directly Increasing Dominance of Graminoids: A 3-Year Case Study From the Qinghai-Tibetan Plateau	AGB	394	3	339.33	34.31	3	171	22.7	3	0.68531	0.00340781	0.00587406	0.00928187	Inorg vs.Amb
1274	109	Nitrogen Deposition Shifts Grassland Communities Through Directly Increasing Dominance of Graminoids: A 3-Year Case Study From the Qinghai-Tibetan Plateau	AGB	396	3	330.85	14.63	3	261	24.22	3	0.237145	0.000651786	0.00287042	0.00352221	Inorg vs.Amb
1275	109	Nitrogen Deposition Shifts Grassland Communities Through Directly Increasing Dominance of Graminoids: A 3-Year Case Study From the Qinghai-Tibetan Plateau	AGB	396	3	396.47	15.13	3	261	24.22	3	0.41808	0.00048544	0.00287042	0.00335586	Inorg vs.Amb
1276	109	Nitrogen Deposition Shifts Grassland Communities Through Directly Increasing Dominance of Graminoids: A 3-Year Case Study From the Qinghai-Tibetan Plateau	AGB	396	3	462.09	40.36	3	261	24.22	3	0.571239	0.00254289	0.00287042	0.00541332	Inorg vs.Amb
1278	110	Nitrogen deposition strengthens the relationship between plants and the soil fungal community in alpine steppe, North Tibet	AGB	398	6	19.58	8.13	6	15	9.16	6	0.266458	0.0287346	0.0621523	0.0908869	Inorg vs.Amb
1279	110	Nitrogen deposition strengthens the relationship between plants and the soil fungal community in alpine steppe, North Tibet	AGB	398	6	29.07	5.24	6	15	9.16	6	0.661657	0.00541528	0.0621523	0.0675676	Inorg vs.Amb
1280	110	Nitrogen deposition strengthens the relationship between plants and the soil fungal community in alpine steppe, North Tibet	AGB	398	6	33.61	13.62	6	15	9.16	6	0.806773	0.0273694	0.0621523	0.0895217	Inorg vs.Amb
1282	111	Nitrogen enrichment buffers phosphorus limitation by mobilizing mineral-bound soil phosphorus in grasslands	AGB	400	10	101.92	27.99	10	84	30.79	10	0.193371	0.00754201	0.0134357	0.0209777	Inorg vs.Amb
1283	111	Nitrogen enrichment buffers phosphorus limitation by mobilizing mineral-bound soil phosphorus in grasslands	AGB	400	10	128.56	28.92	10	84	30.79	10	0.425579	0.0050604	0.0134357	0.0184961	Inorg vs.Amb
1284	111	Nitrogen enrichment buffers phosphorus limitation by mobilizing mineral-bound soil phosphorus in grasslands	AGB	400	10	122.17	38.25	10	84	30.79	10	0.374597	0.00980243	0.0134357	0.0232381	Inorg vs.Amb
1285	111	Nitrogen enrichment buffers phosphorus limitation by mobilizing mineral-bound soil phosphorus in grasslands	AGB	400	10	131.41	83.02	10	84	30.79	10	0.447505	0.0399125	0.0134357	0.0533482	Inorg vs.Amb
1286	111	Nitrogen enrichment buffers phosphorus limitation by mobilizing mineral-bound soil phosphorus in grasslands	AGB	400	10	92.58	32.65	10	84	30.79	10	0.0972563	0.0124375	0.0134357	0.0258732	Inorg vs.Amb
1289	112	Nitrogen or phosphorus limitation in rich fens? - Edaphic differences explain contrasting results in vegetation development after fertilization	AGB	402	5	990	391	5	316	72	5	1.14196	0.031197	0.010383	0.04158	Inorg vs.Amb
1290	112	Nitrogen or phosphorus limitation in rich fens? - Edaphic differences explain contrasting results in vegetation development after fertilization	AGB	402	5	1341	494	5	316	72	5	1.44543	0.027141	0.010383	0.037524	Inorg vs.Amb
1291	113	Nitrogen, not phosphorus, enrichment controls biomass production in alpine wetlands on the Tibetan Plateau, China	AGB	403	4	907.25	86.96	4	655.07	69.57	4	0.325676	0.00229681	0.00281974	0.00511655	Inorg vs.Amb
1292	113	Nitrogen, not phosphorus, enrichment controls biomass production in alpine wetlands on the Tibetan Plateau, China	AGB	403	4	614.49	52.17	4	655.07	69.57	4	-0.0639494	0.00180199	0.00281974	0.00462173	Inorg vs.Amb
1293	113	Nitrogen, not phosphorus, enrichment controls biomass production in alpine wetlands on the Tibetan Plateau, China	AGB	403	4	840.58	98.55	4	655.07	69.57	4	0.24935	0.00343633	0.00281974	0.00625607	Inorg vs.Amb
1295	114	Nitrogen-limitation and invasive sweetclover impacts vary between two Great Plains plant communities	AGB	405	12	16.77	10.43	12	19.35	14.9	12	-0.143101	0.0322345	0.0494116	0.0816462	Inorg vs.Amb
1296	114	Nitrogen-limitation and invasive sweetclover impacts vary between two Great Plains plant communities	AGB	405	12	21.51	16.39	12	19.35	14.9	12	0.105826	0.0483833	0.0494116	0.097795	Inorg vs.Amb
1299	114	Nitrogen-limitation and invasive sweetclover impacts vary between two Great Plains plant communities	AGB	407	12	54.19	55.13	12	12.9	14.9	12	1.43527	0.0862495	0.111176	0.197426	Inorg vs.Amb
1300	114	Nitrogen-limitation and invasive sweetclover impacts vary between two Great Plains plant communities	AGB	407	12	13.33	11.92	12	12.9	14.9	12	0.0327898	0.0666363	0.111176	0.177813	Inorg vs.Amb
1303	115	Nutrient limitation after long-term nitrogen fertilizer application in cut grasslands	AGB	409	10	283.58	220.26	10	286.07	94.39	10	-0.00874227	0.0603282	0.010887	0.0712151	Inorg vs.Amb
1307	116	Nutrient limitation and nutrient-driven shifts in plant species composition in a species-rich fen meadow	AGB	411	5	432.75	52.3	5	409.36	169.99	5	0.0555652	0.00292119	0.0344878	0.037409	Inorg vs.Amb
1308	116	Nutrient limitation and nutrient-driven shifts in plant species composition in a species-rich fen meadow	AGB	411	5	573.1	339.99	5	409.36	169.99	5	0.336465	0.0703885	0.0344878	0.104876	Inorg vs.Amb
1309	116	Nutrient limitation and nutrient-driven shifts in plant species composition in a species-rich fen meadow	AGB	411	5	415.21	183.07	5	409.36	169.99	5	0.0141895	0.0388802	0.0344878	0.0733681	Inorg vs.Amb
1313	116	Nutrient limitation and nutrient-driven shifts in plant species composition in a species-rich fen meadow	AGB	413	5	760.23	366.14	5	596.49	222.3	5	0.242559	0.0463911	0.0277781	0.0741692	Inorg vs.Amb
1314	116	Nutrient limitation and nutrient-driven shifts in plant species composition in a species-rich fen meadow	AGB	413	5	573.1	326.91	5	596.49	222.3	5	-0.0400023	0.0650767	0.0277781	0.0928548	Inorg vs.Amb
1315	116	Nutrient limitation and nutrient-driven shifts in plant species composition in a species-rich fen meadow	AGB	413	5	578.95	183.07	5	596.49	222.3	5	-0.0298464	0.0199978	0.0277781	0.0477759	Inorg vs.Amb
1319	117	Phosphorus does not alleviate the negative effect of nitrogen enrichment on legume performance in an alpine grassland	AGB	415	4	326.48	58.61	4	272.49	27.76	4	0.180767	0.00805694	0.00259464	0.0106516	Inorg vs.Amb
1320	117	Phosphorus does not alleviate the negative effect of nitrogen enrichment on legume performance in an alpine grassland	AGB	415	4	304.88	9.26	4	272.49	27.76	4	0.112316	0.000230624	0.00259464	0.00282527	Inorg vs.Amb
1321	117	Phosphorus does not alleviate the negative effect of nitrogen enrichment on legume performance in an alpine grassland	AGB	415	4	317.22	40.1	4	272.49	27.76	4	0.151994	0.00399492	0.00259464	0.00658956	Inorg vs.Amb
1325	118	Phosphorus Enrichment Increased Community Stability by Increasing Asynchrony and Dominant Species Stability in Alpine Meadow of Qinghai-Tibet Plateau	AGB	417	5	116.32	14.04	5	84.2	20.64	5	0.32315	0.00291377	0.0120178	0.0149316	Inorg vs.Amb
1326	118	Phosphorus Enrichment Increased Community Stability by Increasing Asynchrony and Dominant Species Stability in Alpine Meadow of Qinghai-Tibet Plateau	AGB	417	5	115.21	12.39	5	84.2	20.64	5	0.313562	0.00231309	0.0120178	0.0143309	Inorg vs.Amb
1327	118	Phosphorus Enrichment Increased Community Stability by Increasing Asynchrony and Dominant Species Stability in Alpine Meadow of Qinghai-Tibet Plateau	AGB	417	5	100.07	22.29	5	84.2	20.64	5	0.172675	0.00992298	0.0120178	0.0219408	Inorg vs.Amb
1328	118	Phosphorus Enrichment Increased Community Stability by Increasing Asynchrony and Dominant Species Stability in Alpine Meadow of Qinghai-Tibet Plateau	AGB	417	5	85.67	17.34	5	84.2	20.64	5	0.0173078	0.00819352	0.0120178	0.0202113	Inorg vs.Amb
1329	118	Phosphorus Enrichment Increased Community Stability by Increasing Asynchrony and Dominant Species Stability in Alpine Meadow of Qinghai-Tibet Plateau	AGB	417	5	94.17	27.25	5	84.2	20.64	5	0.111907	0.016747	0.0120178	0.0287648	Inorg vs.Amb
1330	118	Phosphorus Enrichment Increased Community Stability by Increasing Asynchrony and Dominant Species Stability in Alpine Meadow of Qinghai-Tibet Plateau	AGB	417	5	127.77	16.51	5	84.2	20.64	5	0.417037	0.00333938	0.0120178	0.0153572	Inorg vs.Amb
1331	118	Phosphorus Enrichment Increased Community Stability by Increasing Asynchrony and Dominant Species Stability in Alpine Meadow of Qinghai-Tibet Plateau	AGB	417	5	124.45	17.34	5	84.2	20.64	5	0.390709	0.00388274	0.0120178	0.0159005	Inorg vs.Amb
1332	118	Phosphorus Enrichment Increased Community Stability by Increasing Asynchrony and Dominant Species Stability in Alpine Meadow of Qinghai-Tibet Plateau	AGB	417	5	142.54	15.69	5	84.2	20.64	5	0.526428	0.00242327	0.0120178	0.0144411	Inorg vs.Amb
1333	118	Phosphorus Enrichment Increased Community Stability by Increasing Asynchrony and Dominant Species Stability in Alpine Meadow of Qinghai-Tibet Plateau	AGB	417	5	162.48	30.55	5	84.2	20.64	5	0.65736	0.00707054	0.0120178	0.0190883	Inorg vs.Amb
1334	118	Phosphorus Enrichment Increased Community Stability by Increasing Asynchrony and Dominant Species Stability in Alpine Meadow of Qinghai-Tibet Plateau	AGB	417	5	169.87	41.29	5	84.2	20.64	5	0.701839	0.0118164	0.0120178	0.0238342	Inorg vs.Amb
1335	118	Phosphorus Enrichment Increased Community Stability by Increasing Asynchrony and Dominant Species Stability in Alpine Meadow of Qinghai-Tibet Plateau	AGB	417	5	181.32	34.68	5	84.2	20.64	5	0.767069	0.00731639	0.0120178	0.0193342	Inorg vs.Amb
1339	119	Plant community and tissue chemistry responses to fertilizer and litter nutrient manipulations in a temperate grassland	AGB	419	3	891.43	118.77	3	365.71	49.49	3	0.890986	0.00591722	0.00610436	0.0120216	Inorg vs.Amb
1343	120	Plant community responses to long-term fertilization: changes in functional group abundance drive changes in species richness	AGB	422	6	892.56	299.62	6	618.18	307.7	6	0.367314	0.0187809	0.0412928	0.0600736	Inorg vs.Amb
1345	121	Plant community temporal stability in response to nitrogen addition among different degraded grasslands	AGB	424	3	269.5	76.21	3	336	104.79	3	-0.220543	0.0266554	0.032422	0.0590774	Inorg vs.Amb
1346	121	Plant community temporal stability in response to nitrogen addition among different degraded grasslands	AGB	424	3	225.5	76.21	3	336	104.79	3	-0.398791	0.0380723	0.032422	0.0704943	Inorg vs.Amb
1347	121	Plant community temporal stability in response to nitrogen addition among different degraded grasslands	AGB	424	3	297	104.79	3	336	104.79	3	-0.123379	0.0414959	0.032422	0.0739179	Inorg vs.Amb
1348	121	Plant community temporal stability in response to nitrogen addition among different degraded grasslands	AGB	424	3	286	104.79	3	336	104.79	3	-0.161119	0.0447493	0.032422	0.0771713	Inorg vs.Amb
1349	121	Plant community temporal stability in response to nitrogen addition among different degraded grasslands	AGB	424	3	297	76.21	3	336	104.79	3	-0.123379	0.0219477	0.032422	0.0543697	Inorg vs.Amb
1351	121	Plant community temporal stability in response to nitrogen addition among different degraded grasslands	AGB	426	3	770	47.63	3	446	28.58	3	0.546072	0.00127544	0.00136878	0.00264421	Inorg vs.Amb
1352	121	Plant community temporal stability in response to nitrogen addition among different degraded grasslands	AGB	426	3	401.5	47.63	3	446	28.58	3	-0.105111	0.00469104	0.00136878	0.00605982	Inorg vs.Amb
1353	121	Plant community temporal stability in response to nitrogen addition among different degraded grasslands	AGB	426	3	577.5	47.63	3	446	28.58	3	0.258389	0.00226744	0.00136878	0.00363622	Inorg vs.Amb
1354	121	Plant community temporal stability in response to nitrogen addition among different degraded grasslands	AGB	426	3	429	47.63	3	446	28.58	3	-0.038862	0.0041089	0.00136878	0.00547768	Inorg vs.Amb
1355	121	Plant community temporal stability in response to nitrogen addition among different degraded grasslands	AGB	426	3	407	28.58	3	446	28.58	3	-0.0915058	0.00164367	0.00136878	0.00301245	Inorg vs.Amb
1365	121	Plant community temporal stability in response to nitrogen addition among different degraded grasslands	AGB	428	3	561	314.37	3	506	76.21	3	0.103184	0.104673	0.00756139	0.112235	Inorg vs.Amb
1366	121	Plant community temporal stability in response to nitrogen addition among different degraded grasslands	AGB	428	3	561	314.37	3	506	76.21	3	0.103184	0.104673	0.00756139	0.112235	Inorg vs.Amb
1367	121	Plant community temporal stability in response to nitrogen addition among different degraded grasslands	AGB	428	3	544.5	133.37	3	506	76.21	3	0.0733313	0.0199986	0.00756139	0.02756	Inorg vs.Amb
1368	121	Plant community temporal stability in response to nitrogen addition among different degraded grasslands	AGB	428	3	588.5	133.37	3	506	76.21	3	0.15104	0.0171199	0.00756139	0.0246813	Inorg vs.Amb
1369	121	Plant community temporal stability in response to nitrogen addition among different degraded grasslands	AGB	428	3	759	181	3	506	76.21	3	0.405465	0.0189562	0.00756139	0.0265176	Inorg vs.Amb
1372	121	Plant community temporal stability in response to nitrogen addition among different degraded grasslands	AGB	429	3	544.5	76.21	3	424	47.63	3	0.250134	0.00652991	0.00420638	0.0107363	Inorg vs.Amb
1373	121	Plant community temporal stability in response to nitrogen addition among different degraded grasslands	AGB	429	3	407	76.21	3	424	47.63	3	-0.0409203	0.0116873	0.00420638	0.0158937	Inorg vs.Amb
1374	121	Plant community temporal stability in response to nitrogen addition among different degraded grasslands	AGB	429	3	489.5	76.21	3	424	47.63	3	0.143651	0.00807974	0.00420638	0.0122861	Inorg vs.Amb
1375	121	Plant community temporal stability in response to nitrogen addition among different degraded grasslands	AGB	429	3	445.5	76.21	3	424	47.63	3	0.0494638	0.00975455	0.00420638	0.0139609	Inorg vs.Amb
1376	121	Plant community temporal stability in response to nitrogen addition among different degraded grasslands	AGB	429	3	506	76.21	3	424	47.63	3	0.176803	0.00756139	0.00420638	0.0117678	Inorg vs.Amb
1378	121	Plant community temporal stability in response to nitrogen addition among different degraded grasslands	AGB	431	3	544.5	114.32	3	429	19.05	3	0.238411	0.0146936	0.000657286	0.0153509	Inorg vs.Amb
1379	121	Plant community temporal stability in response to nitrogen addition among different degraded grasslands	AGB	431	3	401.5	114.32	3	429	19.05	3	-0.0662494	0.0270242	0.000657286	0.0276814	Inorg vs.Amb
1380	121	Plant community temporal stability in response to nitrogen addition among different degraded grasslands	AGB	431	3	478.5	181	3	429	19.05	3	0.109199	0.0476949	0.000657286	0.0483522	Inorg vs.Amb
1381	121	Plant community temporal stability in response to nitrogen addition among different degraded grasslands	AGB	431	3	429	181	3	429	19.05	3	0	0.0593364	0.000657286	0.0599937	Inorg vs.Amb
1382	121	Plant community temporal stability in response to nitrogen addition among different degraded grasslands	AGB	431	3	484	228.63	3	429	19.05	3	0.120628	0.0743797	0.000657286	0.075037	Inorg vs.Amb
1384	121	Plant community temporal stability in response to nitrogen addition among different degraded grasslands	AGB	433	3	219.4	60.32	3	28	12.06	3	2.05869	0.0251958	0.0618383	0.0870341	Inorg vs.Amb
1385	121	Plant community temporal stability in response to nitrogen addition among different degraded grasslands	AGB	433	3	195.03	78.42	3	28	12.06	3	1.94095	0.0538927	0.0618383	0.115731	Inorg vs.Amb
1386	121	Plant community temporal stability in response to nitrogen addition among different degraded grasslands	AGB	433	3	114.93	30.16	3	28	12.06	3	1.41212	0.0229549	0.0618383	0.0847931	Inorg vs.Amb
1387	121	Plant community temporal stability in response to nitrogen addition among different degraded grasslands	AGB	433	3	212.44	66.35	3	28	12.06	3	2.02646	0.0325153	0.0618383	0.0943536	Inorg vs.Amb
1388	121	Plant community temporal stability in response to nitrogen addition among different degraded grasslands	AGB	433	3	184.58	66.35	3	28	12.06	3	1.88588	0.0430716	0.0618383	0.10491	Inorg vs.Amb
1390	121	Plant community temporal stability in response to nitrogen addition among different degraded grasslands	AGB	435	3	226.37	60.32	3	139	60.32	3	0.487697	0.0236681	0.0627728	0.086441	Inorg vs.Amb
1391	121	Plant community temporal stability in response to nitrogen addition among different degraded grasslands	AGB	435	3	247.26	42.22	3	139	60.32	3	0.575966	0.00971868	0.0627728	0.0724915	Inorg vs.Amb
1392	121	Plant community temporal stability in response to nitrogen addition among different degraded grasslands	AGB	435	3	383.09	48.25	3	139	60.32	3	1.0138	0.00528776	0.0627728	0.0680606	Inorg vs.Amb
1393	121	Plant community temporal stability in response to nitrogen addition among different degraded grasslands	AGB	435	3	431.84	193.02	3	139	60.32	3	1.13358	0.0665944	0.0627728	0.129367	Inorg vs.Amb
1394	121	Plant community temporal stability in response to nitrogen addition among different degraded grasslands	AGB	435	3	369.15	126.67	3	139	60.32	3	0.976729	0.0392483	0.0627728	0.102021	Inorg vs.Amb
1396	121	Plant community temporal stability in response to nitrogen addition among different degraded grasslands	AGB	437	3	163.68	42.22	3	171	42.22	3	-0.0437503	0.0221781	0.02032	0.042498	Inorg vs.Amb
1397	121	Plant community temporal stability in response to nitrogen addition among different degraded grasslands	AGB	437	3	201.99	12.06	3	171	42.22	3	0.166555	0.00118827	0.02032	0.0215082	Inorg vs.Amb
1398	121	Plant community temporal stability in response to nitrogen addition among different degraded grasslands	AGB	437	3	275.12	30.16	3	171	42.22	3	0.475544	0.00400587	0.02032	0.0243258	Inorg vs.Amb
1399	121	Plant community temporal stability in response to nitrogen addition among different degraded grasslands	AGB	437	3	219.4	18.1	3	171	42.22	3	0.249233	0.00226862	0.02032	0.0225886	Inorg vs.Amb
1400	121	Plant community temporal stability in response to nitrogen addition among different degraded grasslands	AGB	437	3	313.43	42.22	3	171	42.22	3	0.605912	0.00604831	0.02032	0.0263683	Inorg vs.Amb
1402	121	Plant community temporal stability in response to nitrogen addition among different degraded grasslands	AGB	439	3	184.58	12.06	3	153	54.29	3	0.187645	0.001423	0.0419697	0.0433927	Inorg vs.Amb
1403	121	Plant community temporal stability in response to nitrogen addition among different degraded grasslands	AGB	439	3	243.78	96.51	3	153	54.29	3	0.465828	0.0522429	0.0419697	0.0942126	Inorg vs.Amb
1404	121	Plant community temporal stability in response to nitrogen addition among different degraded grasslands	AGB	439	3	243.78	138.74	3	153	54.29	3	0.465828	0.107966	0.0419697	0.149935	Inorg vs.Amb
1405	121	Plant community temporal stability in response to nitrogen addition among different degraded grasslands	AGB	439	3	282.09	78.42	3	153	54.29	3	0.611788	0.0257607	0.0419697	0.0677303	Inorg vs.Amb
1406	121	Plant community temporal stability in response to nitrogen addition among different degraded grasslands	AGB	439	3	212.44	48.26	3	153	54.29	3	0.328222	0.0172021	0.0419697	0.0591717	Inorg vs.Amb
1408	121	Plant community temporal stability in response to nitrogen addition among different degraded grasslands	AGB	441	3	198.51	18.1	3	122	36.19	3	0.486818	0.00277122	0.0293316	0.0321029	Inorg vs.Amb
1409	121	Plant community temporal stability in response to nitrogen addition among different degraded grasslands	AGB	441	3	222.89	36.19	3	122	36.19	3	0.602657	0.00878769	0.0293316	0.0381193	Inorg vs.Amb
1410	121	Plant community temporal stability in response to nitrogen addition among different degraded grasslands	AGB	441	3	254.23	24.13	3	122	36.19	3	0.734218	0.00300289	0.0293316	0.0323345	Inorg vs.Amb
1411	121	Plant community temporal stability in response to nitrogen addition among different degraded grasslands	AGB	441	3	257.71	78.42	3	122	36.19	3	0.747814	0.0308653	0.0293316	0.0601969	Inorg vs.Amb
1412	121	Plant community temporal stability in response to nitrogen addition among different degraded grasslands	AGB	441	3	254.23	42.22	3	122	36.19	3	0.734218	0.00919309	0.0293316	0.0385247	Inorg vs.Amb
1414	121	Plant community temporal stability in response to nitrogen addition among different degraded grasslands	AGB	443	3	198.72	12.06	3	125	30.16	3	0.463583	0.00122769	0.0194053	0.020633	Inorg vs.Amb
1415	121	Plant community temporal stability in response to nitrogen addition among different degraded grasslands	AGB	443	3	202.28	48.28	3	125	30.16	3	0.481339	0.0189892	0.0194053	0.0383946	Inorg vs.Amb
1416	121	Plant community temporal stability in response to nitrogen addition among different degraded grasslands	AGB	443	3	324.27	84.45	3	125	30.16	3	0.953263	0.0226081	0.0194053	0.0420135	Inorg vs.Amb
1417	121	Plant community temporal stability in response to nitrogen addition among different degraded grasslands	AGB	443	3	272.12	120.66	3	125	30.16	3	0.777929	0.0655367	0.0194053	0.084942	Inorg vs.Amb
1418	121	Plant community temporal stability in response to nitrogen addition among different degraded grasslands	AGB	443	3	376.7	66.35	3	125	30.16	3	1.10314	0.0103412	0.0194053	0.0297465	Inorg vs.Amb
1420	121	Plant community temporal stability in response to nitrogen addition among different degraded grasslands	AGB	445	3	272.53	72.42	3	189	24.13	3	0.366002	0.0235379	0.00543338	0.0289712	Inorg vs.Amb
1421	121	Plant community temporal stability in response to nitrogen addition among different degraded grasslands	AGB	445	3	331.84	48.26	3	189	24.13	3	0.562906	0.00705011	0.00543338	0.0124835	Inorg vs.Amb
1422	121	Plant community temporal stability in response to nitrogen addition among different degraded grasslands	AGB	445	3	460.79	78.42	3	189	24.13	3	0.891195	0.00965442	0.00543338	0.0150878	Inorg vs.Amb
1423	121	Plant community temporal stability in response to nitrogen addition among different degraded grasslands	AGB	445	3	506.16	126.65	3	189	24.13	3	0.985106	0.0208696	0.00543338	0.0263029	Inorg vs.Amb
1424	121	Plant community temporal stability in response to nitrogen addition among different degraded grasslands	AGB	445	3	509.73	48.25	3	189	24.13	3	0.992134	0.00298671	0.00543338	0.00842009	Inorg vs.Amb
1426	121	Plant community temporal stability in response to nitrogen addition among different degraded grasslands	AGB	447	3	276.73	66.35	3	183	12.07	3	0.413556	0.0191623	0.00145008	0.0206124	Inorg vs.Amb
1427	121	Plant community temporal stability in response to nitrogen addition among different degraded grasslands	AGB	447	3	207.17	18.1	3	183	12.07	3	0.124054	0.00254438	0.00145008	0.00399446	Inorg vs.Amb
1428	121	Plant community temporal stability in response to nitrogen addition among different degraded grasslands	AGB	447	3	290.84	24.11	3	183	12.07	3	0.463287	0.00229068	0.00145008	0.00374076	Inorg vs.Amb
1429	121	Plant community temporal stability in response to nitrogen addition among different degraded grasslands	AGB	447	3	276.99	54.29	3	183	12.07	3	0.414495	0.0128053	0.00145008	0.0142554	Inorg vs.Amb
1430	121	Plant community temporal stability in response to nitrogen addition among different degraded grasslands	AGB	447	3	291.03	12.06	3	183	12.07	3	0.46394	0.000572398	0.00145008	0.00202247	Inorg vs.Amb
1434	121	Plant community temporal stability in response to nitrogen addition among different degraded grasslands	AGB	449	3	207.76	36.19	3	138	12.06	3	0.40913	0.0101142	0.00254575	0.01266	Inorg vs.Amb
1435	121	Plant community temporal stability in response to nitrogen addition among different degraded grasslands	AGB	449	3	263.58	30.16	3	138	12.06	3	0.647103	0.00436432	0.00254575	0.00691007	Inorg vs.Amb
1436	121	Plant community temporal stability in response to nitrogen addition among different degraded grasslands	AGB	449	3	207.95	36.19	3	138	12.06	3	0.410044	0.0100957	0.00254575	0.0126415	Inorg vs.Amb
1437	121	Plant community temporal stability in response to nitrogen addition among different degraded grasslands	AGB	449	3	197.6	24.13	3	138	12.06	3	0.358991	0.00497072	0.00254575	0.00751647	Inorg vs.Amb
1438	121	Plant community temporal stability in response to nitrogen addition among different degraded grasslands	AGB	449	3	256.89	24.13	3	138	12.06	3	0.621394	0.00294103	0.00254575	0.00548677	Inorg vs.Amb
1442	121	Plant community temporal stability in response to nitrogen addition among different degraded grasslands	AGB	451	3	239.78	12.08	3	160	6.03	3	0.404548	0.000846032	0.000473449	0.00131948	Inorg vs.Amb
1443	121	Plant community temporal stability in response to nitrogen addition among different degraded grasslands	AGB	451	3	253.82	18.1	3	160	6.03	3	0.461452	0.00169506	0.000473449	0.00216851	Inorg vs.Amb
1444	121	Plant community temporal stability in response to nitrogen addition among different degraded grasslands	AGB	451	3	323.58	30.16	3	160	6.03	3	0.704273	0.00289586	0.000473449	0.00336931	Inorg vs.Amb
1445	121	Plant community temporal stability in response to nitrogen addition among different degraded grasslands	AGB	451	3	316.71	42.2	3	160	6.03	3	0.682813	0.00591807	0.000473449	0.00639152	Inorg vs.Amb
1446	121	Plant community temporal stability in response to nitrogen addition among different degraded grasslands	AGB	451	3	358.58	18.08	3	160	6.03	3	0.806978	0.000847429	0.000473449	0.00132088	Inorg vs.Amb
1451	121	Plant community temporal stability in response to nitrogen addition among different degraded grasslands	AGB	453	3	222.6	174.92	3	116	82.32	3	0.651786	0.205829	0.16787	0.3737	Inorg vs.Amb
1452	121	Plant community temporal stability in response to nitrogen addition among different degraded grasslands	AGB	453	3	412.61	66.88	3	116	82.32	3	1.26891	0.00875773	0.16787	0.176628	Inorg vs.Amb
1453	121	Plant community temporal stability in response to nitrogen addition among different degraded grasslands	AGB	453	3	243.23	66.86	3	116	82.32	3	0.740417	0.025187	0.16787	0.193057	Inorg vs.Amb
1454	121	Plant community temporal stability in response to nitrogen addition among different degraded grasslands	AGB	453	3	338.19	36.03	3	116	82.32	3	1.07002	0.00378343	0.16787	0.171654	Inorg vs.Amb
1455	121	Plant community temporal stability in response to nitrogen addition among different degraded grasslands	AGB	453	3	237.13	51.45	3	116	82.32	3	0.715018	0.0156919	0.16787	0.183562	Inorg vs.Amb
1461	121	Plant community temporal stability in response to nitrogen addition among different degraded grasslands	AGB	455	3	82.39	10.29	3	80	66.88	3	0.0294374	0.00519949	0.232965	0.238165	Inorg vs.Amb
1462	121	Plant community temporal stability in response to nitrogen addition among different degraded grasslands	AGB	455	3	150.64	82.32	3	80	66.88	3	0.632866	0.0995426	0.232965	0.332508	Inorg vs.Amb
1463	121	Plant community temporal stability in response to nitrogen addition among different degraded grasslands	AGB	455	3	135.71	61.74	3	80	66.88	3	0.528494	0.0689903	0.232965	0.301956	Inorg vs.Amb
1464	121	Plant community temporal stability in response to nitrogen addition among different degraded grasslands	AGB	455	3	266.32	61.74	3	80	66.88	3	1.20267	0.0179145	0.232965	0.25088	Inorg vs.Amb
1465	121	Plant community temporal stability in response to nitrogen addition among different degraded grasslands	AGB	455	3	153.36	25.72	3	80	66.88	3	0.650761	0.00937554	0.232965	0.242341	Inorg vs.Amb
1486	121	Plant community temporal stability in response to nitrogen addition among different degraded grasslands	AGB	457	3	156.05	82.33	3	109	51.45	3	0.358829	0.0927828	0.0742671	0.16705	Inorg vs.Amb
1487	121	Plant community temporal stability in response to nitrogen addition among different degraded grasslands	AGB	457	3	248.06	66.86	3	109	51.45	3	0.822323	0.0242158	0.0742671	0.0984829	Inorg vs.Amb
1488	121	Plant community temporal stability in response to nitrogen addition among different degraded grasslands	AGB	457	3	179.67	77.15	3	109	51.45	3	0.499774	0.061461	0.0742671	0.135728	Inorg vs.Amb
1489	121	Plant community temporal stability in response to nitrogen addition among different degraded grasslands	AGB	457	3	274.63	46.3	3	109	51.45	3	0.924077	0.00947425	0.0742671	0.0837414	Inorg vs.Amb
1490	121	Plant community temporal stability in response to nitrogen addition among different degraded grasslands	AGB	457	3	230	36.01	3	109	51.45	3	0.746731	0.00817089	0.0742671	0.082438	Inorg vs.Amb
1492	121	Plant community temporal stability in response to nitrogen addition among different degraded grasslands	AGB	459	3	51.5	15.43	3	43	25.74	3	0.180382	0.0299224	0.119443	0.149365	Inorg vs.Amb
1493	121	Plant community temporal stability in response to nitrogen addition among different degraded grasslands	AGB	459	3	122.71	20.58	3	43	25.74	3	1.04862	0.00937583	0.119443	0.128818	Inorg vs.Amb
1494	121	Plant community temporal stability in response to nitrogen addition among different degraded grasslands	AGB	459	3	104.82	41.14	3	43	25.74	3	0.891044	0.0513475	0.119443	0.17079	Inorg vs.Amb
1495	121	Plant community temporal stability in response to nitrogen addition among different degraded grasslands	AGB	459	3	193.85	46.29	3	43	25.74	3	1.50588	0.0190073	0.119443	0.13845	Inorg vs.Amb
1496	121	Plant community temporal stability in response to nitrogen addition among different degraded grasslands	AGB	459	3	167.03	56.59	3	43	25.74	3	1.35697	0.0382621	0.119443	0.157705	Inorg vs.Amb
1500	121	Plant community temporal stability in response to nitrogen addition among different degraded grasslands	AGB	461	3	131.13	61.72	3	87	56.57	3	0.410281	0.0738459	0.140933	0.214779	Inorg vs.Amb
1501	121	Plant community temporal stability in response to nitrogen addition among different degraded grasslands	AGB	461	3	235	30.87	3	87	56.57	3	0.993677	0.00575197	0.140933	0.146685	Inorg vs.Amb
1502	121	Plant community temporal stability in response to nitrogen addition among different degraded grasslands	AGB	461	3	163.62	56.61	3	87	56.57	3	0.631639	0.0399018	0.140933	0.180835	Inorg vs.Amb
1503	121	Plant community temporal stability in response to nitrogen addition among different degraded grasslands	AGB	461	3	264.53	15.43	3	87	56.57	3	1.11205	0.00113412	0.140933	0.142067	Inorg vs.Amb
1504	121	Plant community temporal stability in response to nitrogen addition among different degraded grasslands	AGB	461	3	196.14	10.29	3	87	56.57	3	0.812921	0.000917439	0.140933	0.14185	Inorg vs.Amb
1510	122	Plant nitrogen uptake drives responses of productivity to nitrogen and water addition in a grassland	AGB	463	5	230.22	19.3	5	178.42	34.32	5	0.254895	0.00140559	0.0074001	0.00880569	Inorg vs.Amb
1142	123	Protection offered by leaf fungal endophytes to an invasive species against native herbivores depends on soil nutrients	AGB	348	3	1573.46	164.18	3	1484.36	82.08	3	0.0582933	0.00362917	0.00101924	0.00464841	Inorg vs.Amb
1143	123	Protection offered by leaf fungal endophytes to an invasive species against native herbivores depends on soil nutrients	AGB	348	3	1611.37	535.22	3	1484.36	82.08	3	0.082101	0.036775	0.00101924	0.0377943	Inorg vs.Amb
1144	123	Protection offered by leaf fungal endophytes to an invasive species against native herbivores depends on soil nutrients	AGB	348	3	1560.19	302.09	3	1484.36	82.08	3	0.0498239	0.0124967	0.00101924	0.013516	Inorg vs.Amb
1146	124	Realistic rates of nitrogen addition increase carbon flux rates but do not change soil carbon stocks in a temperate grassland	AGB	350	5	361.24	72.8532	5	187.44	67.3775	5	0.656084	0.0081346	0.0258426	0.0339772	Inorg vs.Amb
1147	124	Realistic rates of nitrogen addition increase carbon flux rates but do not change soil carbon stocks in a temperate grassland	AGB	350	5	275.02	91.4614	5	187.44	67.3775	5	0.383385	0.0221196	0.0258426	0.0479621	Inorg vs.Amb
1148	124	Realistic rates of nitrogen addition increase carbon flux rates but do not change soil carbon stocks in a temperate grassland	AGB	350	5	208.36	101.601	5	187.44	67.3775	5	0.105809	0.0475549	0.0258426	0.0733974	Inorg vs.Amb
1150	125	Reduced compensatory effects explain the nitrogen‐mediated reduction in stability of an alpine meadow on the Tibetan Plateau	AGB	352	3	359.18	24.74	3	353.06	7.07	3	0.0171856	0.00158144	0.000133666	0.00171511	Inorg vs.Amb
1151	125	Reduced compensatory effects explain the nitrogen‐mediated reduction in stability of an alpine meadow on the Tibetan Plateau	AGB	352	3	357.14	24.74	3	353.06	7.07	3	0.0114898	0.00159956	0.000133666	0.00173323	Inorg vs.Amb
1152	125	Reduced compensatory effects explain the nitrogen‐mediated reduction in stability of an alpine meadow on the Tibetan Plateau	AGB	352	3	397.96	35.35	3	353.06	7.07	3	0.119713	0.00263014	0.000133666	0.00276381	Inorg vs.Amb
1154	126	Resources do not limit compensatory response of a tallgrass prairie plant community to the loss of a dominant species	AGB	354	10	430.58	250.092	10	252.2	241.76	10	0.534911	0.0337358	0.0918922	0.125628	Inorg vs.Amb
1155	126	Resources do not limit compensatory response of a tallgrass prairie plant community to the loss of a dominant species	AGB	355	10	223.199	244.533	10	112.48	241.76	10	0.685288	0.12003	0.461975	0.582005	Inorg vs.Amb
1157	127	Response of aboveground biomass and diversity to nitrogen addition along a degradation gradient in the Inner Mongolian steppe, China	AGB	357	6	697.67	111.63	6	446.51	204.65	6	0.446284	0.00426688	0.0350114	0.0392783	Inorg vs.Amb
1158	127	Response of aboveground biomass and diversity to nitrogen addition along a degradation gradient in the Inner Mongolian steppe, China	AGB	357	6	1069.77	325.58	6	446.51	204.65	6	0.873737	0.0154377	0.0350114	0.0504492	Inorg vs.Amb
1159	127	Response of aboveground biomass and diversity to nitrogen addition along a degradation gradient in the Inner Mongolian steppe, China	AGB	357	6	855.81	167.45	6	446.51	204.65	6	0.650587	0.00638064	0.0350114	0.0413921	Inorg vs.Amb
1160	127	Response of aboveground biomass and diversity to nitrogen addition along a degradation gradient in the Inner Mongolian steppe, China	AGB	357	6	902.33	232.55	6	446.51	204.65	6	0.703519	0.0110701	0.0350114	0.0460815	Inorg vs.Amb
1161	127	Response of aboveground biomass and diversity to nitrogen addition along a degradation gradient in the Inner Mongolian steppe, China	AGB	357	6	558.14	251.16	6	446.51	204.65	6	0.223148	0.0337492	0.0350114	0.0687606	Inorg vs.Amb
1167	127	Response of aboveground biomass and diversity to nitrogen addition along a degradation gradient in the Inner Mongolian steppe, China	AGB	359	6	306.98	37.21	6	251.16	120.93	6	0.200692	0.00244877	0.0386381	0.0410869	Inorg vs.Amb
1168	127	Response of aboveground biomass and diversity to nitrogen addition along a degradation gradient in the Inner Mongolian steppe, China	AGB	359	6	493.02	93.02	6	251.16	120.93	6	0.67446	0.00593297	0.0386381	0.0445711	Inorg vs.Amb
1169	127	Response of aboveground biomass and diversity to nitrogen addition along a degradation gradient in the Inner Mongolian steppe, China	AGB	359	6	390.7	46.51	6	251.16	120.93	6	0.44185	0.00236186	0.0386381	0.041	Inorg vs.Amb
1170	127	Response of aboveground biomass and diversity to nitrogen addition along a degradation gradient in the Inner Mongolian steppe, China	AGB	359	6	558.14	158.14	6	251.16	120.93	6	0.79852	0.0133797	0.0386381	0.0520178	Inorg vs.Amb
1171	127	Response of aboveground biomass and diversity to nitrogen addition along a degradation gradient in the Inner Mongolian steppe, China	AGB	359	6	669.77	46.51	6	251.16	120.93	6	0.980844	0.000803693	0.0386381	0.0394418	Inorg vs.Amb
1177	127	Response of aboveground biomass and diversity to nitrogen addition along a degradation gradient in the Inner Mongolian steppe, China	AGB	361	6	483.72	102.33	6	446.51	46.51	6	0.0800444	0.00745876	0.00180834	0.0092671	Inorg vs.Amb
1178	127	Response of aboveground biomass and diversity to nitrogen addition along a degradation gradient in the Inner Mongolian steppe, China	AGB	361	6	511.63	158.14	6	446.51	46.51	6	0.13614	0.0159228	0.00180834	0.0177312	Inorg vs.Amb
1179	127	Response of aboveground biomass and diversity to nitrogen addition along a degradation gradient in the Inner Mongolian steppe, China	AGB	361	6	511.63	65.12	6	446.51	46.51	6	0.13614	0.00270001	0.00180834	0.00450835	Inorg vs.Amb
1180	127	Response of aboveground biomass and diversity to nitrogen addition along a degradation gradient in the Inner Mongolian steppe, China	AGB	361	6	632.56	111.63	6	446.51	46.51	6	0.348313	0.00519048	0.00180834	0.00699881	Inorg vs.Amb
1181	127	Response of aboveground biomass and diversity to nitrogen addition along a degradation gradient in the Inner Mongolian steppe, China	AGB	361	6	511.63	27.91	6	446.51	46.51	6	0.13614	0.000495971	0.00180834	0.00230431	Inorg vs.Amb
1187	127	Response of aboveground biomass and diversity to nitrogen addition along a degradation gradient in the Inner Mongolian steppe, China	AGB	363	6	306.98	46.51	6	213.95	111.63	6	0.36104	0.00382579	0.0453718	0.0491976	Inorg vs.Amb
1188	127	Response of aboveground biomass and diversity to nitrogen addition along a degradation gradient in the Inner Mongolian steppe, China	AGB	363	6	418.61	65.12	6	213.95	111.63	6	0.671197	0.00403328	0.0453718	0.0494051	Inorg vs.Amb
1189	127	Response of aboveground biomass and diversity to nitrogen addition along a degradation gradient in the Inner Mongolian steppe, China	AGB	363	6	390.7	102.33	6	213.95	111.63	6	0.602198	0.0114332	0.0453718	0.056805	Inorg vs.Amb
1190	127	Response of aboveground biomass and diversity to nitrogen addition along a degradation gradient in the Inner Mongolian steppe, China	AGB	363	6	465.12	139.54	6	213.95	111.63	6	0.776553	0.0150009	0.0453718	0.0603727	Inorg vs.Amb
1191	127	Response of aboveground biomass and diversity to nitrogen addition along a degradation gradient in the Inner Mongolian steppe, China	AGB	363	6	418.61	93.02	6	213.95	111.63	6	0.671197	0.00822967	0.0453718	0.0536015	Inorg vs.Amb
1195	127	Response of aboveground biomass and diversity to nitrogen addition along a degradation gradient in the Inner Mongolian steppe, China	AGB	365	6	493.02	158.14	6	465.12	120.93	6	0.0582543	0.0171476	0.0112664	0.028414	Inorg vs.Amb
1196	127	Response of aboveground biomass and diversity to nitrogen addition along a degradation gradient in the Inner Mongolian steppe, China	AGB	365	6	623.26	139.54	6	465.12	120.93	6	0.292668	0.00835425	0.0112664	0.0196207	Inorg vs.Amb
1197	127	Response of aboveground biomass and diversity to nitrogen addition along a degradation gradient in the Inner Mongolian steppe, China	AGB	365	6	604.65	213.95	6	465.12	120.93	6	0.262354	0.0208672	0.0112664	0.0321337	Inorg vs.Amb
1198	127	Response of aboveground biomass and diversity to nitrogen addition along a degradation gradient in the Inner Mongolian steppe, China	AGB	365	6	400	83.72	6	465.12	120.93	6	-0.150831	0.00730108	0.0112664	0.0185675	Inorg vs.Amb
1199	127	Response of aboveground biomass and diversity to nitrogen addition along a degradation gradient in the Inner Mongolian steppe, China	AGB	365	6	493.02	93.02	6	465.12	120.93	6	0.0582543	0.00593297	0.0112664	0.0171994	Inorg vs.Amb
1204	128	Response of alpine grassland to elevated nitrogen deposition and water supply in China	AGB	367	4	87.5	20.83	4	85.42	12.5	4	0.0240585	0.0141678	0.00535354	0.0195213	Inorg vs.Amb
1205	128	Response of alpine grassland to elevated nitrogen deposition and water supply in China	AGB	367	4	95.83	29.17	4	85.42	12.5	4	0.114996	0.0231638	0.00535354	0.0285173	Inorg vs.Amb
1206	128	Response of alpine grassland to elevated nitrogen deposition and water supply in China	AGB	367	4	102.08	233.33	4	85.42	12.5	4	0.178177	1.30617	0.00535354	1.31152	Inorg vs.Amb
1210	129	Responses of plant community composition and biomass production to warming and nitrogen deposition in a temperate meadow ecosystem	AGB	369	6	306.25	22.96	6	282.81	38.27	6	0.0796265	0.000936786	0.00305194	0.00398873	Inorg vs.Amb
1215	129	Responses of plant community composition and biomass production to warming and nitrogen deposition in a temperate meadow ecosystem	AGB	371	6	323.44	122.47	6	223.44	34.44	6	0.369871	0.0238958	0.00395962	0.0278554	Inorg vs.Amb
1217	130	Responses of plant diversity and primary productivity to nutrient addition in a Stipa baicalensis grassland, China	AGB	373	6	457.78	103.42	6	175.56	27.22	6	0.958408	0.00850637	0.00400658	0.0125129	Inorg vs.Amb
1218	130	Responses of plant diversity and primary productivity to nutrient addition in a Stipa baicalensis grassland, China	AGB	373	6	271.11	54.43	6	175.56	27.22	6	0.434544	0.00671791	0.00400658	0.0107245	Inorg vs.Amb
[truncated: 147 more rows]

## Sheet: Fig.1b
id	id2	title	index	common_id	Tn	TM	TSD	Cn	CM	CSD	n_individuals	yi	vt	vc	vi	Group
[truncated: 1,851 more rows]

## Sheet: Fig.1c
id	id2	title	index	common_id	Tn	TM	TSD	Cn	CM	CSD	n_individuals	yi	vt	vc	vi	Group
[truncated: 318 more rows]

## Sheet: Fig.1d
id	id2	title	index	common_id	Tn	TM	TSD	Cn	CM	CSD	n_individuals	yi	vt	vc	vi	Group
[truncated: 1,208 more rows]

[truncated: 19 more sheets: Fig.2a-d, Fig.2e-h, Fig.3a-d, Fig.3e-g, Fig.4a, Fig.4b, Fig.5a, Fig.5b, Fig.5c, Fig.5d, Fig.5e, Fig.5f, Fig.5g, Fig.5h, Fig.S2, Fig.S3, Fig.S4, Fig.S5, Fig.S6]
